# Supplementary material for: GnT1IP-L specifically inhibits MGAT1 in the Golgi via its luminal domain
Source: eLife. 2015 Sep 15;4:e08916. doi: 10.7554/eLife.08916 (PMC4572887; doi:10.7554/eLife.08916)
Supplement: Figure 4—source data 1. — DOI: http://dx.doi.org/10.7554/eLife.08916.010 [file elife08916s001.xlsx]

## Sheet: Sheet1
Fig 4B	COS-7			FRET efficiency (%)										mean	SD	% from GnTIIPL Ven MGAT1 Che	SD
H. sapiens constructs	GnTIIPL Ven MGAT1 Che			39.24	40.34	38.46	37.09	41.9	37.68	32.79	38.16	38.09	33.47	37.722	2.79466	100	7.40857
	GnTIIPL Ven MGAT2 Che			2.26	7.16	2.06	4.09	3.98	5.17	2.19	7.09	5.09	2.68	4.177	1.93206	11.0731	5.12183
	GnTIIPL Ven MGAT3 Che			2.24	4.98	2.08	2.98	6.49	2.84	6.08	2.54	5.09	4.02	3.934	1.63073	10.4289	4.32301
	GnTIIPL Ven MGAT4b Che			3.38	4.09	2.08	7.09	5.16	6.18	7.09	6.16	5.7	6.49	5.342	1.66731	14.1615	4.41998
	GnTIIPL Ven MGAT5 Che			4.38	4.16	5.09	6.87	7.16	3.09	4.08	5.47	4.67	5.19	5.016	1.25248	13.2973	3.3203
	CHO Lec1			FRET efficiency (%)										mean	SD	% from GnTIIPL Ven MGAT1 Che	SD
H. sapiens constructs	GnTIIPL Ven MGAT1 Che			35.19	36.17	29.08	33.67	35.09	37.16	28.09	32.98	35.18	38.09	34.07	3.2601	100	9.56882
	GnTIIPL Ven MGAT2 Che			3.65	5.36	4.09	5.98	7.2	10.18	8.09	4.08	5.09	8.16	6.188	2.1522	18.1626	6.317
	GnTIIPL Ven MGAT3 Che			2.78	7.09	5.06	7.09	8.89	4.16	3.09	7.24	5.1	2.09	5.259	2.26026	15.4359	6.63416
	GnTIIPL Ven MGAT4b Che			7.65	4.9	9.09	5.07	7.64	11.09	10.18	4.19	5.3	7.46	7.257	2.36908	21.3003	6.95356
	GnTIIPL Ven MGAT5 Che			6.37	7.16	5.19	6.07	8.09	7.57	6.98	8.47	7.16	8.46	7.152	1.0627	20.9921	3.11916
Fig 4C	cos7															% from MGAT1/GnT1IPL	SD
M. musculus constructs	MGAT1/GnT1IPL			18.34	18.87	13.97	16.63	21.24	15.68	15.37	15.97	16.22	16.88	16.917	2.07102	100	12.2422
	GnT1IPL/GnT1IPL			18.67	9.68	12.67	10.78	13.57	13.98	19.09	18.26	11.35	15.87	14.392	3.42916	85.0742	20.2705
	MGAT2/GnT1IPL			3.24	2.1	2.7	2.35	3.31	2.15	2.98	3.25	3.67	2.16	2.791	0.575354	16.4982	3.40104
	MGAT3/GnT1IPL			4.32	2.02	1.07	1.68	4.48	2.06	4.09	2.48	1.09	1.08	2.437	1.369	14.4056	8.09244
	MGAT4b/GnT1IPL			3.98	2.78	3.24	3.88	2.68	2.78	4.09	3.87	1.35	4.06	3.271	0.884954	19.3356	5.23115
	MGAT5/GnT1IPL			2.24	3.21	2.87	2.68	2.68	2.48	2.06	2.87	3.67	2.09	2.685	0.505421	15.8716	2.98765
Fig 4D	Inhibition assays															% from MGAT1/GnT1IPL	SD
M. musculus constructs	MGAT1/GnT1IPL			18.76	18.09	12.84	17.29	18.09	21.68	16.87	15.09	16.48	16.07	17.126	2.34301	100	13.681
	+MGAT1 HA			2.58	1.9	9.55	7.97	1.65	8.18	6.08	3.68	8.08	7.98	5.765	3.01382	33.6623	17.5979
	+GnT1IPL HA			4.2	6.3	5.86	7.87	7.65	9.38	5.32	5.06	3.68	5.68	6.1	1.75513	35.6184	10.2483
	+MGAT2 HA			18.41	16.1	20.77	18.98	18.68	23.98	18.38	17.67	18.09	17.48	18.854	2.15697	110.09	12.5947
	+MGAT3 HA			13.2	15.79	18.5	16.38	12.46	16.38	19.67	17.09	14.09	13.57	15.713	2.36504	91.7494	13.8097
	+MGAT4b HA			19.47	19.2	17.47	19.68	20.46	19.35	16.18	19.35	19.46	20.58	19.12	1.33155	111.643	7.77501
	+MGAT5 HA			14.4	16.2	16.33	16.35	16.35	16.39	17.08	16.68	14.08	13.65	15.751	1.21672	91.9713	7.10453
Fig 4F	COS-7			FRET efficiency (%)										mean	SD	% from MGAT1/MGAT2	SD	av	sd (av)	t-test
H. sapiens constructs	MGAT1 Ven MGAT2 Che			35.26	36.48	34.06	28.59	32.67	36.09	31.05	29.07	34.98	32.09	33.034	2.81723	100	8.52827	32.5067	3.78354
	MGAT1 Ven MGAT2 Che			34.09	33.64	32.09	29.29	39.68	33.29	31.09	33.72	28.09	27.09	32.207	3.61802	97.4965	10.9524
	MGAT1 Ven MGAT2 Che			32.98	36.78	31.09	25.17	32.24	28.67	31.09	35.9	41.78	27.09	32.279	4.91538	97.7145	14.8798
	MGAT1 Ven MGAT2 Che+ GnT1IPL HA			32.68	31.09	28.38	35.3	29.35	24.06	28.68	32.09	39.74	29.19	31.056	4.2853	94.0122	12.9724	31.334	3.56409	0.287408
	MGAT1 Ven MGAT2 Che+ GnT1IPL HA			32.69	28.72	36.16	32.09	33.18	31.09	28.94	32.47	29.51	32.49	31.734	2.26289	96.0647	6.85017			0.706027
	MGAT1 Ven MGAT2 Che+ GnT1IPL HA			29.7	36.09	32.09	27.09	27.94	27.09	33.47	34.08	38.09	26.48	31.212	4.1441	94.4845	12.545			0.179997
	COS-7			FRET efficiency (%)										mean	SD	% from MGAT1/MGAT2 (hs)	SD	av	sd (av)
M. musculus constructs	MGAT1 Ven MGAT2 Che			18.35	19.35	20.49	16.84	18.64	22.08	16.74	22.09	17.09	19.64	19.131	1.98854	57.9131	6.01967	18.896	1.98039
	MGAT1 Ven MGAT2 Che			19.54	18.06	16.34	22.48	20.79	19.67	17.35	16.09	18.67	17.38	18.637	2.01716	56.4176	6.10631
	MGAT1 Ven MGAT2 Che			20.78	18.46	19.06	15.74	21.09	19.7	21.05	19.76	16.47	17.09	18.92	1.93547	57.2743	5.85902
	MGAT1 Ven MGAT2 Che+ GnT1IPL HA			17.09	18.76	16.07	17.97	16.07	20.79	16.3	17.46	18.09	20.27	17.887	1.66184	54.1472	5.0307	18.546	1.76303	0.0898485
	MGAT1 Ven MGAT2 Che+ GnT1IPL HA			16.09	18.97	20.67	21.46	18.06	16.75	17.09	16.87	20.49	19.65	18.61	1.90211	56.3359	5.75804			0.973821
	MGAT1 Ven MGAT2 Che+ GnT1IPL HA			19.5	21.08	16.74	17.06	21.47	20.68	19.28	17.09	18.64	19.87	19.141	1.72514	57.9433	5.22233			0.744595
