# Supplementary material for: GnT1IP-L specifically inhibits MGAT1 in the Golgi via its luminal domain
Source: eLife. 2015 Sep 15;4:e08916. doi: 10.7554/eLife.08916 (PMC4572887; doi:10.7554/eLife.08916)
Supplement: Figure 7—source data 1. — DOI: http://dx.doi.org/10.7554/eLife.08916.013 [file elife08916s002.xlsx]

## Sheet: Sheet1
Fig 7B
	COS-7
	Control		FRET efficiency (%)										mean	SD	% from control (untreated GnT1IPL/MGAT1 heterom.)	SD
H. sapiens constructs	GnT1IPL Ven/MGAT1 Che		39.24	40.34	38.46	37.09	41.9	37.68	32.59	38.16	38.09	33.47	37.702	2.83431	100	7.51767
	GnT1IPL Ven/MGAT2 Che		2.26	7.16	2.06	4.09	3.98	5.17	2.19	7.09	5.09	2.68	4.177	1.93206	11.079	5.12455	2.07526e-11	***
	GnT1IPL Ven/GnT1IPL Che		27.35	28.68	33.68	31.48	38.68	40.18	33.68	38.15	32.57	29.68	33.413	4.39266	88.6239	11.651	0.0205247	*
	NDZ 4h		FRET efficiency (%)										mean	SD	% from control (untreated GnT1IPL/MGAT1 heterom.)	SD
	GnT1IPL Ven/MGAT1 Che		15.57	17.16	20.69	21.08	21.08	32.15	17.09	19.68	21.09	18.67	20.426	4.56843	54.1775	12.1172	2.19322e-06	***
	GnT1IPL Ven/MGAT2 Che		5.16	2.18	3.09	4.06	5.56	2.08	4.18	4.16	3.98	5.75	4.02	1.27918	10.6626	3.39286	0.861938	-
	GnT1IPL Ven/GnT1IPL Che		26.68	27.49	33.38	27.46	26.68	32.18	33.95	27.09	24.09	31.09	29.009	3.35558	76.9429	8.90027	0.0219618	*
	4h recovery		FRET efficiency (%)										mean	SD	% from control (untreated GnT1IPL/MGAT1 heterom.)	SD
	GnT1IPL Ven/MGAT1 Che		29.65	31.06	28.46	27.19	26.38	26.08	28.46	31.09	29.67	27.09	28.513	1.82603	75.6273	4.84334	5.91346e-06	***
	GnT1IPL Ven/MGAT2 Che		4.6	5.08	3.87	4.06	5.01	4.84	3.68	6.49	5.06	4.16	4.685	0.818674	12.4264	2.17143	0.265009	-
	GnT1IPL Ven/GnT1IPL Che		32.16	28.16	28.16	27.09	31.09	32.68	29.46	31.08	28.46	27.19	29.553	2.05489	78.3858	5.45034	0.0103985	*
