# Supplementary material for: GnT1IP-L specifically inhibits MGAT1 in the Golgi via its luminal domain
Source: eLife. 2015 Sep 15;4:e08916. doi: 10.7554/eLife.08916 (PMC4572887; doi:10.7554/eLife.08916)
Supplement: Figure 8—source data 1. — DOI: http://dx.doi.org/10.7554/eLife.08916.015 [file elife08916s003.xlsx]

## Sheet: Sheet1
		COS-7
		Untreated (control)
				FRET efficiency (%)										mean	SD	% from control	SD
Fig 8A	H. sapiens constructs	GnT1IPL Ven/GnT1IPL Che		27.35	28.68	33.68	31.48	38.68	40.18	33.68	38.15	32.57	29.68	33.413	4.39266	100	13.1466	0.0196278	*
		GnT1IPL Ven/MGAT1 Che		39.24	40.34	38.46	37.09	41.9	37.68	32.79	38.16	38.09	33.47	37.722	2.79466	100	7.40857
		CQ 16h
		GnT1IPL Ven/MGAT1 Che		9.68	15.16	21.19	19.38	15.09	11.16	15.09	17.09	16.09	12.19	15.212	3.55267	40.348	9.41803	5.09635e-08	***
		GnT1IPL Ven/GnT1IPL Che		25.19	26.09	29.46	30.19	26.46	28.09	27.9	27.16	29.18	30.34	28.006	1.77748	83.8177	5.31972	0.00551821	**
		CQ 4h
		GnT1IPL Ven/MGAT1 Che		10.68	12.06	17.16	16.58	11.09	13.57	19.46	20.09	17.46	18.32	15.647	3.50379	41.5018	9.28844	7.92205e-07	***
		GnT1IPL Ven/GnT1IPL Che		30.26	28.09	27.46	26.68	30.79	28.09	29.87	21.06	26.87	30.97	28.014	2.91925	83.8416	8.73687	0.0198125	**
				FRET efficiency (%)										mean	SD	% from control	SD
		Untreated
Fig 8B	H. sapiens constructs	GnT1IPL Ven/MGAT1 Che+ MGAT1 HA		15.46	11.08	12.09	19.16	8.46	17.09	15.09	11.06	16.84	15.19	14.152	3.33756	100	23.5837	2.17713e-07	***
		GnT1IPL Ven/GnT1IPL Che + MGAT1 HA		16.09	18.16	17.09	12.08	18.46	18.97	12.09	13.84	20.78	11.09	15.865	3.38015	100	21.3057	3.85283e-10	***
		CQ 16h
		GnT1IPL Ven/MGAT1 Che+ MGAT1 HA		10.26	11.26	9.16	8.18	6.49	10.39	13.94	8.09	4.19	11.09	9.305	2.73721	65.7504	19.3415	0.00515915	**
		GnT1IPL Ven/GnT1IPL Che + MGAT1 HA		29.67	31.08	29.46	28.19	29.46	34.19	28.84	31.18	29.16	28.09	29.932	1.8177	188.667	11.4573	1.0702e-07	***
		CQ 4h
		GnT1IPL Ven/MGAT1 Che+ MGAT1 HA		8.26	6.98	8.97	9.31	9.87	11.09	8.65	9.09	7.78	8.2	8.82	1.14431	62.3233	8.08585	0.000816357	***
		GnT1IPL Ven/GnT1IPL Che + MGAT1 HA		30.59	28.09	31.87	28.01	27.46	31.98	28.16	27.09	26.46	28.09	28.78	1.97131	181.406	12.4255	1.32286e-06	***
