# Supplementary material for: GnT1IP-L specifically inhibits MGAT1 in the Golgi via its luminal domain
Source: eLife. 2015 Sep 15;4:e08916. doi: 10.7554/eLife.08916 (PMC4572887; doi:10.7554/eLife.08916)
Supplement: Figure 9—source data 1. — The R code files import the data files and exactly reproduce Figure 9. The data file contains the log2 FPKM data for the different testicular cell types from Soumillon et al. (Cell Reports 3, 2179–2190, 2013). DOI: http://dx.doi.org/10.7554/eLife.08916.017 [file elife08916s004.csv]

Ensembl.Gene.ID	Description	Gene.Start..bp.	Gene.End..bp.	Strand	Associated.Gene.Name	Transcript.type	Chromosome.Name	RefSeq.mRNA..e.g..NM_001195597.	ID	sl	sg	sc	sd	sz
ENSMUSG00000064842	"predicted gene	26206 [Source:MGI Symbol;Acc:MGI:5455983]"	3102016	3102125	1	Gm26206	snRNA	1	ENSMUSG00000064842	0	0	0	0	0
ENSMUSG00000051951	X Kell blood group precursor related family member 4 [Source:MGI Symbol;Acc:MGI:3528744]	3205901	3671498	-1	Xkr4	processed_transcript	1		ENSMUSG00000051951	0.0390569	0.438367	0	0	0
ENSMUSG00000089699	predicted gene 1992 [Source:MGI Symbol;Acc:MGI:3780162]	3466587	3513553	1	Gm1992	antisense	1		ENSMUSG00000089699	0	0	0	0	0
ENSMUSG00000089420	"predicted gene	27934 [Source:MGI Symbol;Acc:MGI:5531316]"	66856641	66856703	1	Gm27934	snRNA	1	ENSMUSG00000089420	0	0	0	0	0
ENSMUSG00000025900	retinitis pigmentosa 1 (human) [Source:MGI Symbol;Acc:MGI:1341105]	4290846	4409241	-1	Rp1	protein_coding	1	NM_001195662	ENSMUSG00000025900	0	0.0506159	0.45876	0.101498	0.0164483
ENSMUSG00000025902	SRY (sex determining region Y)-box 17 [Source:MGI Symbol;Acc:MGI:107543]	4490931	4497354	-1	Sox17	protein_coding	1	NM_011441	ENSMUSG00000025902	0.0042254	4.06937	4.01515	3.22883	0.0188942
ENSMUSG00000088000	"predicted gene	25493 [Source:MGI Symbol;Acc:MGI:5455270]"	4723277	4723379	-1	Gm25493	snRNA	1	ENSMUSG00000088000	0	0	0	0	0
ENSMUSG00000033845	mitochondrial ribosomal protein L15 [Source:MGI Symbol;Acc:MGI:1351639]	4773206	4785739	-1	Mrpl15	protein_coding	1	NM_025300	ENSMUSG00000033845	11.8229	3.45111	4.26021	3.45817	1.16456
ENSMUSG00000002459	regulator of G-protein signaling 20 [Source:MGI Symbol;Acc:MGI:1929866]	4909576	5070285	-1	Rgs20	protein_coding	1	NM_021374	ENSMUSG00000002459	4.50592	1.11998	0	0.0373739	0.0618585
ENSMUSG00000091305	predicted gene 17100 [Source:MGI Symbol;Acc:MGI:4937927]	4927028	4927299	-1	Gm17100	processed_pseudogene	1		ENSMUSG00000091305	0	0	0	0	0
ENSMUSG00000085623	predicted gene 16041 [Source:MGI Symbol;Acc:MGI:3801909]	4970857	4976820	1	Gm16041	antisense	1		ENSMUSG00000085623	0	0	0	0	0
ENSMUSG00000091665	predicted gene 17101 [Source:MGI Symbol;Acc:MGI:4937928]	5063060	5064647	1	Gm17101	processed_pseudogene	1		ENSMUSG00000091665	0.0323286	0	0	0.0842894	0
ENSMUSG00000025903	lysophospholipase 1 [Source:MGI Symbol;Acc:MGI:1344588]	4807788	4848410	1	Lypla1	nonsense_mediated_decay	1		ENSMUSG00000025903	32.0546	28.6725	23.7005	98.8804	35.1905
ENSMUSG00000033813	transcription elongation factor A (SII) 1 [Source:MGI Symbol;Acc:MGI:1196624]	4857814	4897909	1	Tcea1	protein_coding	1	NM_001159750	ENSMUSG00000033813	19.5262	26.3997	4.67853	10.4632	7.89016
ENSMUSG00000062588	predicted gene 6104 [Source:MGI Symbol;Acc:MGI:3648587]	4880049	4880651	-1	Gm6104	processed_pseudogene	1		ENSMUSG00000062588	11.6283	53.2643	1.56567	2.10285	17.0681
ENSMUSG00000033774	neuropeptides B/W receptor 1 [Source:MGI Symbol;Acc:MGI:891989]	5913707	5917398	-1	Npbwr1	protein_coding	1	NM_010342	ENSMUSG00000033774	0.00768132	0	0	0	0
ENSMUSG00000033793	"ATPase	H+ transporting	lysosomal V1 subunit H [Source:MGI Symbol;Acc:MGI:1914864]"	5070018	5162529	1	Atp6v1h	protein_coding	ENSMUSG00000033793	141.07	46.9414	50.3595	13.106	17.9085
ENSMUSG00000025905	"opioid receptor	kappa 1 [Source:MGI Symbol;Acc:MGI:97439]"	5588466	5606131	1	Oprk1	retained_intron	1	ENSMUSG00000025905	0	0.00273331	0	0.00575744	0
ENSMUSG00000087247	"family with sequence similarity 150	member A [Source:MGI Symbol;Acc:MGI:3645495]"	6359218	6394731	1	Fam150a	protein_coding	1	ENSMUSG00000087247	0	0.0465558	0.0226499	0	0
ENSMUSG00000033740	suppression of tumorigenicity 18 [Source:MGI Symbol;Acc:MGI:2446700]	6487231	6860940	1	St18	protein_coding	1	NM_001244692	ENSMUSG00000033740	0.0197832	0.0413767	0.0268925	0.103496	0.0174334
ENSMUSG00000051285	protein-L-isoaspartate (D-aspartate) O-methyltransferase domain containing 1 [Source:MGI Symbol;Acc:MGI:2441773]	7088920	7173628	1	Pcmtd1	protein_coding	1	NM_183028	ENSMUSG00000051285	19.8893	12.2567	0.852823	0.504123	112.296
ENSMUSG00000048538	predicted gene 9826 [Source:MGI Symbol;Acc:MGI:3642725]	7177739	7179037	1	Gm9826	processed_pseudogene	1		ENSMUSG00000048538	12.8252	25.4138	10.0329	5.16555	9.83451
ENSMUSG00000077244	"predicted gene	23274 [Source:MGI Symbol;Acc:MGI:5453051]"	7265803	7265932	1	Gm23274	snoRNA	1	ENSMUSG00000077244	0	0	0	0	0
ENSMUSG00000025907	RB1-inducible coiled-coil 1 [Source:MGI Symbol;Acc:MGI:1341850]	6206197	6276648	1	Rb1cc1	protein_coding	1		ENSMUSG00000025907	13.9702	31.24	176.485	117.584	15.9332
ENSMUSG00000090031	RIKEN cDNA 4732440D04 gene [Source:MGI Symbol;Acc:MGI:3604103]	6209866	6215293	-1	4732440D04Rik	antisense	1		ENSMUSG00000090031	0	0.716433	0.0580921	0.12636	1.00514
ENSMUSG00000061024	RRS1 ribosome biogenesis regulator homolog (S. cerevisiae) [Source:MGI Symbol;Acc:MGI:1929721]	9545408	9547455	1	Rrs1	protein_coding	1	NM_021511	ENSMUSG00000061024	9.78053	25.1674	7.50159	0.906514	2.55819
ENSMUSG00000025909	"syntrophin	gamma 1 [Source:MGI Symbol;Acc:MGI:1918346]"	8361475	9299878	-1	Sntg1	protein_coding	1	ENSMUSG00000025909	0.486426	0.0391017	0.386602	1.77186	0.12324
ENSMUSG00000086235	predicted gene 16284 [Source:MGI Symbol;Acc:MGI:3826541]	8468426	8468825	-1	Gm16284	processed_pseudogene	1		ENSMUSG00000086235	8.52192	11.1545	1.24041	1.21415	3.02998
ENSMUSG00000084353	predicted gene 15452 [Source:MGI Symbol;Acc:MGI:3768636]	8791923	8792162	-1	Gm15452	processed_pseudogene	1		ENSMUSG00000084353	70.015	110.183	806.073	91.3823	4.82153
ENSMUSG00000076135	"predicted gene	24276 [Source:MGI Symbol;Acc:MGI:5454053]"	8816138	8816247	1	Gm24276	miRNA	1	ENSMUSG00000076135	0	0	0	0	0
ENSMUSG00000086195	predicted gene 6152 [Source:MGI Symbol;Acc:MGI:3648859]	8855928	8856267	-1	Gm6152	processed_pseudogene	1		ENSMUSG00000086195	0	0	0	0	0
ENSMUSG00000066693	predicted gene 7493 [Source:MGI Symbol;Acc:MGI:3643471]	8962996	8963621	-1	Gm7493	processed_pseudogene	1		ENSMUSG00000066693	23.8441	31.9056	19.492	21.1063	5.06834
ENSMUSG00000065625	"predicted gene	24765 [Source:MGI Symbol;Acc:MGI:5454542]"	9458670	9458772	1	Gm24765	snRNA	1	ENSMUSG00000065625	0	0	0	0	0
ENSMUSG00000025911	"alcohol dehydrogenase	iron containing	1 [Source:MGI Symbol;Acc:MGI:1923437]"	9547948	9580673	1	Adhfe1	protein_coding	ENSMUSG00000025911	0.321546	0.230696	0.576784	0.0262867	1.75587
ENSMUSG00000079671	RIKEN cDNA 2610203C22 gene [Source:MGI Symbol;Acc:MGI:1919731]	9560832	9631175	-1	2610203C22Rik	antisense	1		ENSMUSG00000079671	0.195577	0.0910087	0.021234	0.172272	0.441527
ENSMUSG00000081441	predicted gene 6161 [Source:MGI Symbol;Acc:MGI:3644104]	9574548	9575649	1	Gm6161	processed_pseudogene	1		ENSMUSG00000081441	921.208	964.55	346.322	238.688	169.069
ENSMUSG00000067879	RIKEN cDNA 3110035E14 gene [Source:MGI Symbol;Acc:MGI:1924232]	9601199	9627143	1	3110035E14Rik	protein_coding	1	NM_178399	ENSMUSG00000067879	0	0.448675	0.0701632	0.258601	0.00396734
ENSMUSG00000025912	myeloblastosis oncogene-like 1 [Source:MGI Symbol;Acc:MGI:99925]	9667415	9700209	-1	Mybl1	protein_coding	1	NM_008651	ENSMUSG00000025912	0.984089	2.9051	34.4856	15.1708	2.84897
ENSMUSG00000025915	serum/glucocorticoid regulated kinase 3 [Source:MGI Symbol;Acc:MGI:2182368]	9798107	9900845	1	Sgk3	protein_coding	1	NM_177547	ENSMUSG00000025915	4.05483	22.963	4.37707	1.81269	3.55672
ENSMUSG00000046334	predicted pseudogene 6195 [Source:MGI Symbol;Acc:MGI:3647661]	9802197	9802553	-1	Gm6195	processed_pseudogene	1		ENSMUSG00000046334	117.82	68.426	17.4265	8.66899	10.7374
ENSMUSG00000088916	"predicted gene	22607 [Source:MGI Symbol;Acc:MGI:5452384]"	9834498	9834602	-1	Gm22607	snRNA	1	ENSMUSG00000088916	0	0	0	0	0
ENSMUSG00000045210	valosin containing protein (p97)/p47 complex interacting protein 1 [Source:MGI Symbol;Acc:MGI:1917925]	9718622	9748382	-1	Vcpip1	protein_coding	1	NM_173443	ENSMUSG00000045210	7.17566	27.2433	21.3083	13.4916	11.3883
ENSMUSG00000046101	minichromosome maintenance domain containing 2 [Source:MGI Symbol;Acc:MGI:3045334]	9908638	9942085	1	Mcmdc2	protein_coding	1		ENSMUSG00000046101	0.0509622	0.120476	2.92557	0.784589	0.0650559
ENSMUSG00000025916	"protein phosphatase 1	regulatory subunit 42 [Source:MGI Symbol;Acc:MGI:1921138]"	9968624	10009136	-1	Ppp1r42	protein_coding	1	ENSMUSG00000025916	0.10265	0.140502	49.0991	66.059	0.0198779
ENSMUSG00000087199	predicted gene 15818 [Source:MGI Symbol;Acc:MGI:3801960]	9982387	9992366	1	Gm15818	antisense	1		ENSMUSG00000087199	0	0	0	0	0
ENSMUSG00000025917	"COP9 (constitutive photomorphogenic) homolog	subunit 5 (Arabidopsis thaliana) [Source:MGI Symbol;Acc:MGI:1349415]"	10024601	10038168	-1	Cops5	protein_coding	1	ENSMUSG00000025917	80.278	61.4242	175.04	159.193	15.3925
ENSMUSG00000056763	centrosome and spindle pole associated protein 1 [Source:MGI Symbol;Acc:MGI:2681832]	10037987	10136768	1	Cspp1	retained_intron	1		ENSMUSG00000056763	11.3151	41.5256	50.3204	69.1142	62.3246
ENSMUSG00000048960	"phosphatidylinositol-3	4	5-trisphosphate-dependent Rac exchange factor 2 [Source:MGI Symbol;Acc:MGI:1923385]"	10993465	11303681	1	Prex2	protein_coding	ENSMUSG00000048960	0.53044	2.00028	0.0142387	0.0547958	0.010033
ENSMUSG00000077318	"predicted gene	24173 [Source:MGI Symbol;Acc:MGI:5453950]"	11134111	11134238	-1	Gm24173	snoRNA	1	ENSMUSG00000077318	0	0	0	0	0
ENSMUSG00000088585	"predicted gene	22963 [Source:MGI Symbol;Acc:MGI:5452740]"	10921670	10921760	1	Gm22963	snoRNA	1	ENSMUSG00000088585	0	0	0	0	0
ENSMUSG00000042501	carboxypeptidase A6 [Source:MGI Symbol;Acc:MGI:3045348]	10324720	10719945	-1	Cpa6	nonsense_mediated_decay	1		ENSMUSG00000042501	0.263934	0.0283342	0.654783	3.08841	0
ENSMUSG00000083422	predicted gene 15604 [Source:MGI Symbol;Acc:MGI:3783051]	10554098	10555553	-1	Gm15604	processed_pseudogene	1		ENSMUSG00000083422	0.386095	0.205516	0.0285674	0.0103565	0.14538
ENSMUSG00000081417	predicted gene 15603 [Source:MGI Symbol;Acc:MGI:3783050]	10695123	10695614	1	Gm15603	processed_pseudogene	1		ENSMUSG00000081417	0	0	0.0419074	0.0911559	0
ENSMUSG00000067851	ADP-ribosylation factor guanine nucleotide-exchange factor 1(brefeldin A-inhibited) [Source:MGI Symbol;Acc:MGI:2442988]	10137571	10232670	-1	Arfgef1	protein_coding	1	NM_001102430	ENSMUSG00000067851	6.41074	33.9962	14.7317	15.8369	28.9261
ENSMUSG00000088153	"predicted gene	26348 [Source:MGI Symbol;Acc:MGI:5456125]"	10166539	10166778	1	Gm26348	misc_RNA	1	ENSMUSG00000088153	0	0	0	0	0
ENSMUSG00000057715	RIKEN cDNA A830018L16 gene [Source:MGI Symbol;Acc:MGI:2444149]	11414105	11975901	1	A830018L16Rik	protein_coding	1	NM_177173	ENSMUSG00000057715	0	0.160881	0.390141	0.177486	0.084495
ENSMUSG00000016918	sulfatase 1 [Source:MGI Symbol;Acc:MGI:2138563]	12692277	12861192	1	Sulf1	protein_coding	1	NM_001198565	ENSMUSG00000016918	10.5543	7.23702	0.210605	0.484532	0.0357257
ENSMUSG00000042414	PR domain containing 14 [Source:MGI Symbol;Acc:MGI:3588194]	13113457	13127163	-1	Prdm14	protein_coding	1	NM_001081209	ENSMUSG00000042414	0	0.00518294	0.0151294	0.00548483	0
ENSMUSG00000025938	"solute carrier organic anion transporter family	member 5A1 [Source:MGI Symbol;Acc:MGI:2443431]"	12866549	12992650	-1	Slco5a1	protein_coding	1	ENSMUSG00000025938	0.909062	3.88858	0.0845519	0.436322	0
ENSMUSG00000005886	nuclear receptor coactivator 2 [Source:MGI Symbol;Acc:MGI:1276533]	13139105	13374083	-1	Ncoa2	protein_coding	1	NM_001302702	ENSMUSG00000005886	2.50253	56.6279	6.91055	19.6562	31.67
ENSMUSG00000087782	"predicted gene	23169 [Source:MGI Symbol;Acc:MGI:5452946]"	13334498	13334609	-1	Gm23169	snRNA	1	ENSMUSG00000087782	0	0	0	0	0
ENSMUSG00000077368	"predicted gene	26273 [Source:MGI Symbol;Acc:MGI:5456050]"	13774334	13774464	-1	Gm26273	snoRNA	1	ENSMUSG00000077368	0	0	0	0	0
ENSMUSG00000067813	X Kell blood group precursor related family member 9 homolog [Source:MGI Symbol;Acc:MGI:2686466]	13668771	13701723	1	Xkr9	protein_coding	1	NM_001011873	ENSMUSG00000067813	0	0.0213249	0.0138331	0.105313	0.0351983
ENSMUSG00000025937	"lactamase	beta 2 [Source:MGI Symbol;Acc:MGI:2442551]"	13623330	13660546	-1	Lactb2	protein_coding	1	ENSMUSG00000025937	14.3778	3.70151	0.475933	0.121244	5.88268
ENSMUSG00000025935	translocating chain-associating membrane protein 1 [Source:MGI Symbol;Acc:MGI:1919515]	13564698	13589910	-1	Tram1	protein_coding	1	NM_028173	ENSMUSG00000025935	28.8002	21.5874	71.2033	52.2854	13.4509
ENSMUSG00000089358	"predicted gene	25491 [Source:MGI Symbol;Acc:MGI:5455268]"	13932378	13932685	1	Gm25491	misc_RNA	1	ENSMUSG00000089358	0	0	0	0	0
ENSMUSG00000025930	musculin [Source:MGI Symbol;Acc:MGI:1333884]	14753346	14755992	-1	Msc	protein_coding	1	NM_010827	ENSMUSG00000025930	0.207103	4.29821	0.00908479	0.00997734	0
ENSMUSG00000054493	predicted gene 9947 [Source:MGI Symbol;Acc:MGI:3642739]	14752937	14776931	1	Gm9947	antisense	1		ENSMUSG00000054493	0.0196504	0.0626251	0.00808884	0.00874343	0
ENSMUSG00000081201	"SMT3 suppressor of mif two 3 homolog 2	pseudogene 4 (S. cerevisiae) [Source:MGI Symbol;Acc:MGI:2149598]"	14839869	14840156	-1	Smt3h2-ps4	processed_pseudogene	1	ENSMUSG00000081201	886.516	615.268	412.591	125.839	95.4074
ENSMUSG00000025932	eyes absent 1 homolog (Drosophila) [Source:MGI Symbol;Acc:MGI:109344]	14168954	14310235	-1	Eya1	protein_coding	1	NM_010164	ENSMUSG00000025932	0.338599	0.488571	0.0795558	0.310881	0.0101784
ENSMUSG00000088159	"predicted gene	26345 [Source:MGI Symbol;Acc:MGI:5456122]"	15019040	15019159	-1	Gm26345	snoRNA	1	ENSMUSG00000088159	0	0	0	0	0
ENSMUSG00000032769	"transient receptor potential cation channel	subfamily A	member 1 [Source:MGI Symbol;Acc:MGI:3522699]"	14872648	14918862	-1	Trpa1	protein_coding	ENSMUSG00000032769	0	0.0602211	0	0	0
ENSMUSG00000082193	"ribosomal protein L5	pseudogene 1 [Source:MGI Symbol;Acc:MGI:3647110]"	14865072	14865965	1	Rpl5-ps1	processed_pseudogene	1	ENSMUSG00000082193	759.762	707.018	152.416	79.1228	80.7308
ENSMUSG00000073737	predicted gene 10566 [Source:MGI Symbol;Acc:MGI:3642220]	15268802	15269797	-1	Gm10566	processed_pseudogene	1		ENSMUSG00000073737	65.0387	22.2092	1.65306	0.849893	2.82964
ENSMUSG00000092083	"potassium voltage gated channel	Shab-related subfamily	member 2 [Source:MGI Symbol;Acc:MGI:99632]"	15287254	15723750	1	Kcnb2	protein_coding	ENSMUSG00000092083	0.028366	0.290425	0.0644795	0.52214	0.0048064
ENSMUSG00000088829	"predicted gene	25227 [Source:MGI Symbol;Acc:MGI:5455004]"	15685935	15686046	-1	Gm25227	snoRNA	1	ENSMUSG00000088829	0	0	0	0	0
ENSMUSG00000077377	"predicted gene	25168 [Source:MGI Symbol;Acc:MGI:5454945]"	15757832	15757963	1	Gm25168	snoRNA	1	ENSMUSG00000077377	0	0	0	0	0
ENSMUSG00000032719	"somatomedin B and thrombospondin	type 1 domain containing [Source:MGI Symbol;Acc:MGI:2684952]"	15853862	15892722	-1	Sbspon	protein_coding	1	ENSMUSG00000032719	0	0.144222	0	0	0.00476098
ENSMUSG00000088943	"predicted gene	23259 [Source:MGI Symbol;Acc:MGI:5453036]"	15879530	15879832	1	Gm23259	misc_RNA	1	ENSMUSG00000088943	0	0	0	0	0
ENSMUSG00000025925	telomeric repeat binding factor 1 [Source:MGI Symbol;Acc:MGI:109634]	15805646	15844052	1	Terf1	protein_coding	1	NM_009352	ENSMUSG00000025925	14.6365	24.8339	66.2783	40.9718	12.078
ENSMUSG00000067795	RIKEN cDNA 4930444P10 gene [Source:MGI Symbol;Acc:MGI:1923049]	16065979	16093325	-1	4930444P10Rik	protein_coding	1		ENSMUSG00000067795	0	0.115969	29.5755	32.6234	0.0457703
ENSMUSG00000025921	retinol dehydrogenase 10 (all-trans) [Source:MGI Symbol;Acc:MGI:1924238]	16105774	16133734	1	Rdh10	protein_coding	1	NM_133832	ENSMUSG00000025921	1.72921	22.5557	0.590697	1.46077	0.944762
ENSMUSG00000043716	ribosomal protein L7 [Source:MGI Symbol;Acc:MGI:98073]	16101295	16104662	-1	Rpl7	processed_transcript	1		ENSMUSG00000043716	645.44	351.445	142.99	99.8242	59.0775
ENSMUSG00000025920	staufen (RNA binding protein) homolog 2 (Drosophila) [Source:MGI Symbol;Acc:MGI:1352508]	16228674	16520112	-1	Stau2	protein_coding	1		ENSMUSG00000025920	7.76815	13.7436	0.510495	1.88711	6.78024
ENSMUSG00000089982	predicted gene 7568 [Source:MGI Symbol;Acc:MGI:3649156]	16253592	16267921	1	Gm7568	antisense	1		ENSMUSG00000089982	0	0.0487884	7.9508	38.1753	0.310232
ENSMUSG00000025939	ubiquitin-conjugating enzyme E2W (putative) [Source:MGI Symbol;Acc:MGI:1914049]	16540790	16619489	-1	Ube2w	protein_coding	1	NM_001271016	ENSMUSG00000025939	35.0038	22.0588	14.8391	22.073	8.00521
ENSMUSG00000079658	"transcription elongation factor B (SIII)	polypeptide 1 [Source:MGI Symbol;Acc:MGI:1915173]"	16641725	16657042	-1	Tceb1	protein_coding	1	ENSMUSG00000079658	82.6286	29.1999	45.0802	61.2294	5.17376
ENSMUSG00000042686	junctophilin 1 [Source:MGI Symbol;Acc:MGI:1891495]	16964560	17097889	-1	Jph1	nonsense_mediated_decay	1		ENSMUSG00000042686	0.215846	2.16656	0.0359338	0.117243	0.0731469
ENSMUSG00000025779	lymphocyte antigen 96 [Source:MGI Symbol;Acc:MGI:1341909]	16688051	16709611	1	Ly96	retained_intron	1		ENSMUSG00000025779	7.43916	7.2422	0.39149	0	1.31798
ENSMUSG00000025940	transmembrane protein 70 [Source:MGI Symbol;Acc:MGI:1915068]	16665207	16678275	1	Tmem70	protein_coding	1	NM_026392	ENSMUSG00000025940	36.4447	14.6406	13.8324	4.54541	3.11095
ENSMUSG00000091020	predicted gene 5828 [Source:MGI Symbol;Acc:MGI:3644176]	16768279	16770138	-1	Gm5828	processed_pseudogene	1		ENSMUSG00000091020	2.08527	4.93154	7.92339	3.2535	2.16423
ENSMUSG00000025777	ganglioside-induced differentiation-associated-protein 1 [Source:MGI Symbol;Acc:MGI:1338002]	17145362	17164271	1	Gdap1	protein_coding	1	NM_010267	ENSMUSG00000025777	0.00476903	0.1534	0.349335	2.06199	0.00646461
ENSMUSG00000089534	"predicted gene	25166 [Source:MGI Symbol;Acc:MGI:5454943]"	17520001	17520111	1	Gm25166	snoRNA	1	ENSMUSG00000089534	0	0	0	0	0
ENSMUSG00000067780	peptidase inhibitor 15 [Source:MGI Symbol;Acc:MGI:1934659]	17601901	17630939	1	Pi15	protein_coding	1	NM_053191	ENSMUSG00000067780	2.37147	2.16761	0.00176941	0.00192438	0.0018009
ENSMUSG00000025774	cysteine-rich secretory protein 4 [Source:MGI Symbol;Acc:MGI:1925331]	18115191	18145902	-1	Crisp4	protein_coding	1		ENSMUSG00000025774	0	0	0	0	0.0990067
ENSMUSG00000070977	"defensin beta 44	pseudogene [Source:MGI Symbol;Acc:MGI:3646526]"	18210053	18223564	-1	Defb44-ps	unprocessed_pseudogene	1	ENSMUSG00000070977	0	0	0	0	0
ENSMUSG00000073735	defensin beta 18 [Source:MGI Symbol;Acc:MGI:3648148]	18236473	18237443	-1	Defb18	protein_coding	1	NM_001039123	ENSMUSG00000073735	0	0	0	0	0
ENSMUSG00000085125	predicted gene 16070 [Source:MGI Symbol;Acc:MGI:3801761]	17676027	17727646	-1	Gm16070	antisense	1		ENSMUSG00000085125	0	0.0176828	0	0	0
ENSMUSG00000025776	cysteine-rich secretory protein LCCL domain containing 1 [Source:MGI Symbol;Acc:MGI:1934666]	17727045	17766344	1	Crispld1	protein_coding	1		ENSMUSG00000025776	0.0298565	1.99658	0.0720069	0.401045	0
ENSMUSG00000067773	defensin beta 41 [Source:MGI Symbol;Acc:MGI:1924923]	18250980	18265138	-1	Gm15386	protein_coding	1	NM_183124	ENSMUSG00000067773	0	0.0944708	0.469517	0.559167	0
ENSMUSG00000088800	"predicted gene	24075 [Source:MGI Symbol;Acc:MGI:5453852]"	18969762	18969833	-1	Gm24075	snoRNA	1	ENSMUSG00000088800	0	0	0	0	0
ENSMUSG00000025927	transcription factor AP-2 beta [Source:MGI Symbol;Acc:MGI:104672]	19208914	19238576	1	Tfap2b	protein_coding	1	NM_009334	ENSMUSG00000025927	0	0.068273	0.00408231	0.00444358	7.91714
ENSMUSG00000043760	polycystic kidney and hepatic disease 1 [Source:MGI Symbol;Acc:MGI:2155808]	20057779	20618064	-1	Pkhd1	protein_coding	1	NM_153179	ENSMUSG00000043760	0.0161218	0.731939	0.000933544	0.0121837	1.17196
ENSMUSG00000089914	RIKEN cDNA 4930486I03 gene [Source:MGI Symbol;Acc:MGI:1922278]	20356452	20392300	1	4930486I03Rik	antisense	1		ENSMUSG00000089914	0	0	1.81382	11.047	0.0514548
ENSMUSG00000090142	predicted gene 15795 [Source:MGI Symbol;Acc:MGI:3802035]	20444258	20444810	-1	Gm15795	processed_pseudogene	1		ENSMUSG00000090142	100.189	48.4078	23.7326	12.5105	8.99652
ENSMUSG00000070175	"predicted gene	24162 [Source:MGI Symbol;Acc:MGI:5453939]"	20444811	20444912	-1	Gm24162	snRNA	1	ENSMUSG00000070175	0	0	0	0	0
ENSMUSG00000089787	predicted gene 15825 [Source:MGI Symbol;Acc:MGI:3801887]	19063300	19104840	-1	Gm15825	antisense	1		ENSMUSG00000089787	0	0	0	0	0
ENSMUSG00000042596	"transcription factor AP-2	delta [Source:MGI Symbol;Acc:MGI:2153466]"	19103022	19166346	1	Tfap2d	protein_coding	1	ENSMUSG00000042596	0	0	0	0	0
ENSMUSG00000060128	predicted gene 2710 [Source:MGI Symbol;Acc:MGI:3780879]	172669034	172669636	-1	Gm2710	processed_pseudogene	1		ENSMUSG00000060128	1146.55	519.523	52.5203	48.9974	62.9823
ENSMUSG00000084668	"predicted gene	24633 [Source:MGI Symbol;Acc:MGI:5454410]"	19513855	19513919	-1	Gm24633	snoRNA	1	ENSMUSG00000084668	0	0	0	0	0
ENSMUSG00000065559	microRNA 206 [Source:MGI Symbol;Acc:MGI:2676881]	20679010	20679082	1	Mir206	miRNA	1		ENSMUSG00000065559	0	0	0	0	0
ENSMUSG00000065480	microRNA 133b [Source:MGI Symbol;Acc:MGI:3618720]	20682769	20682887	1	Mir133b	miRNA	1		ENSMUSG00000065480	0	0	0	0	0
ENSMUSG00000041872	interleukin 17F [Source:MGI Symbol;Acc:MGI:2676631]	20777146	20790617	-1	Il17f	protein_coding	1	NM_145856	ENSMUSG00000041872	0	0.0632906	0.135483	0.066977	0
ENSMUSG00000025929	interleukin 17A [Source:MGI Symbol;Acc:MGI:107364]	20730905	20734496	1	Il17a	protein_coding	1	NM_010552	ENSMUSG00000025929	0	0.0126844	0	0.0805395	0
ENSMUSG00000041859	minichromosome maintenance deficient 3 (S. cerevisiae) [Source:MGI Symbol;Acc:MGI:101845]	20802968	20820312	-1	Mcm3	protein_coding	1	NM_008563	ENSMUSG00000041859	6.65463	21.9466	4.10269	2.04297	3.18502
ENSMUSG00000088858	"predicted gene	24723 [Source:MGI Symbol;Acc:MGI:5454500]"	20842535	20842666	-1	Gm24723	snoRNA	1	ENSMUSG00000088858	0	0	0	0	0
ENSMUSG00000025931	progestin and adipoQ receptor family member VIII [Source:MGI Symbol;Acc:MGI:1921479]	20890606	20939650	1	Paqr8	protein_coding	1	NM_028829	ENSMUSG00000025931	1.51444	2.04799	6.81371	6.40413	0.429715
ENSMUSG00000077314	"predicted gene	24171 [Source:MGI Symbol;Acc:MGI:5453948]"	20915410	20915540	-1	Gm24171	snoRNA	1	ENSMUSG00000077314	0	0	0	0	0
ENSMUSG00000041779	translocating chain-associating membrane protein 2 [Source:MGI Symbol;Acc:MGI:1924817]	20996299	21079229	-1	Tram2	protein_coding	1	NM_177409	ENSMUSG00000041779	0.709396	1.59243	2.05966	1.91124	0.0980847
ENSMUSG00000025934	"glutathione S-transferase	alpha 3 [Source:MGI Symbol;Acc:MGI:95856]"	21240589	21265661	1	Gsta3	protein_coding	1	ENSMUSG00000025934	220.139	11.5885	32.3434	0.519415	15.706
ENSMUSG00000025933	transmembrane protein 14A [Source:MGI Symbol;Acc:MGI:1922962]	21218575	21230167	1	Tmem14a	protein_coding	1	NM_029398	ENSMUSG00000025933	3.28586	0.282648	0.140728	0.0128612	0.341193
ENSMUSG00000041809	EF-hand domain (C-terminal) containing 1 [Source:MGI Symbol;Acc:MGI:1919127]	20951626	20990841	1	Efhc1	processed_transcript	1		ENSMUSG00000041809	0.908307	1.49569	211.141	210.64	0.587498
ENSMUSG00000086194	predicted gene 16329 [Source:MGI Symbol;Acc:MGI:3840126]	21354005	21355116	1	Gm16329	unprocessed_pseudogene	1		ENSMUSG00000086194	0	0	0	0	7.64904
ENSMUSG00000041722	KH domain containing 1C [Source:MGI Symbol;Acc:MGI:3583007]	21368331	21370845	1	Khdc1c	protein_coding	1	NM_001033904	ENSMUSG00000041722	0	0.0421589	0	0	13.785
ENSMUSG00000067750	KH domain containing 1A [Source:MGI Symbol;Acc:MGI:2676610]	21349641	21352200	1	Khdc1a	protein_coding	1	NM_183322	ENSMUSG00000067750	0	0.0549159	0	0	57.4856
ENSMUSG00000025936	predicted gene 4956 [Source:MGI Symbol;Acc:MGI:3647976]	21285246	21298312	-1	Gm4956	processed_transcript	1		ENSMUSG00000025936	0.0353076	0.0241638	0	0	141.261
ENSMUSG00000085507	predicted gene 2709 [Source:MGI Symbol;Acc:MGI:3780878]	21372670	21373764	1	Gm2709	unprocessed_pseudogene	1		ENSMUSG00000085507	0	0.0858113	0	0	5.77882
ENSMUSG00000085079	KH domain containing 1B [Source:MGI Symbol;Acc:MGI:2138477]	21383556	21386373	1	Khdc1b	protein_coding	1	NM_001113187	ENSMUSG00000085079	0	0.00600514	0	0	0.44009
ENSMUSG00000085679	predicted gene 16328 [Source:MGI Symbol;Acc:MGI:3840127]	21390906	21391101	1	Gm16328	processed_pseudogene	1		ENSMUSG00000085679	0	0	0	0	0
ENSMUSG00000041670	regulating synaptic membrane exocytosis 1 [Source:MGI Symbol;Acc:MGI:2152971]	22286251	22805724	-1	Rims1	protein_coding	1	NM_053270	ENSMUSG00000041670	0	0.13477	0.0513971	0.0510755	0
ENSMUSG00000028033	"potassium voltage-gated channel	subfamily Q	member 5 [Source:MGI Symbol;Acc:MGI:1924937]"	21398403	21961942	-1	Kcnq5	protein_coding	ENSMUSG00000028033	0.0367488	0.411525	0.0520749	0.0701375	0
ENSMUSG00000082935	predicted gene 7658 [Source:MGI Symbol;Acc:MGI:3648029]	21511933	21513056	-1	Gm7658	processed_pseudogene	1		ENSMUSG00000082935	162.706	134.223	91.3892	49.337	27.8269
ENSMUSG00000065405	microRNA 30a [Source:MGI Symbol;Acc:MGI:2676907]	23272269	23272339	1	Mir30a	miRNA	1		ENSMUSG00000065405	0	0	0	0	0
ENSMUSG00000089553	"predicted gene	24176 [Source:MGI Symbol;Acc:MGI:5453953]"	23245211	23245331	1	Gm24176	snoRNA	1	ENSMUSG00000089553	0	0	0	0	0
ENSMUSG00000065567	microRNA 30c-2 [Source:MGI Symbol;Acc:MGI:3619048]	23291701	23291784	1	Mir30c-2	miRNA	1		ENSMUSG00000065567	0	0	0	0	0
ENSMUSG00000026158	opioid growth factor receptor-like 1 [Source:MGI Symbol;Acc:MGI:1917405]	23366424	23397772	-1	Ogfrl1	protein_coding	1	NM_001081079	ENSMUSG00000026158	1.42962	1.46168	0.0563773	0.0418058	1.8075
ENSMUSG00000073730	RIKEN cDNA 4933415F23 gene [Source:MGI Symbol;Acc:MGI:1914005]	23100473	23102253	-1	4933415F23Rik	protein_coding	1	NM_025746	ENSMUSG00000073730	0.039705	0	331	395.665	39.5512
ENSMUSG00000026154	succinate dehydrogenase complex assembly factor 4 [Source:MGI Symbol;Acc:MGI:1915252]	23995939	24005656	-1	Sdhaf4	protein_coding	1	NM_026503	ENSMUSG00000026154	45.4931	4.99182	49.2725	27.9105	5.75905
ENSMUSG00000026156	"beta-1	3-glucuronyltransferase 2 (glucuronosyltransferase S) [Source:MGI Symbol;Acc:MGI:2389490]"	23761753	23849158	1	B3gat2	protein_coding	1	ENSMUSG00000026156	0	0.412687	0	0.0100507	0.00351425
ENSMUSG00000026155	small ArfGAP 1 [Source:MGI Symbol;Acc:MGI:2138261]	23844846	23922317	-1	Smap1	processed_transcript	1		ENSMUSG00000026155	92.8657	51.8126	69.2155	237.36	20.1259
ENSMUSG00000026147	"collagen	type IX	alpha 1 [Source:MGI Symbol;Acc:MGI:88465]"	24177610	24252684	1	Col9a1	protein_coding	ENSMUSG00000026147	0	0.178848	0.638313	0.55644	0
ENSMUSG00000026141	"collagen	type XIX	alpha 1 [Source:MGI Symbol;Acc:MGI:1095415]"	24261890	24587472	-1	Col19a1	processed_transcript	ENSMUSG00000026141	0	0.0386369	0.0510652	0.213299	0
ENSMUSG00000077463	"predicted gene	26418 [Source:MGI Symbol;Acc:MGI:5456195]"	24548841	24548977	-1	Gm26418	snoRNA	1	ENSMUSG00000077463	0	0	0	0	0
ENSMUSG00000026153	"family with sequence similarity 135	member A [Source:MGI Symbol;Acc:MGI:1915437]"	24011093	24100341	-1	Fam135a	protein_coding	1	ENSMUSG00000026153	2.65842	8.92993	20.735	14.0422	5.13808
ENSMUSG00000067736	predicted gene 10222 [Source:MGI Symbol;Acc:MGI:3642643]	24612407	24612700	-1	Gm10222	unprocessed_pseudogene	1		ENSMUSG00000067736	748.111	483.825	454.892	165.469	4313.29
ENSMUSG00000073725	LMBR1 domain containing 1 [Source:MGI Symbol;Acc:MGI:1915671]	24678630	24766301	1	Lmbrd1	protein_coding	1	NM_026719	ENSMUSG00000073725	8.82888	11.0126	4.01429	15.0824	7.16347
ENSMUSG00000088111	"predicted gene	24064 [Source:MGI Symbol;Acc:MGI:5453841]"	26566833	26566938	1	Gm24064	snoRNA	1	ENSMUSG00000088111	0	0	0	0	0
ENSMUSG00000033569	adhesion G protein-coupled receptor B3 [Source:MGI Symbol;Acc:MGI:2441837]	25067476	25829707	-1	Adgrb3	protein_coding	1		ENSMUSG00000033569	0.0109625	0.162414	0.21959	0.243225	0
ENSMUSG00000080849	predicted gene 15702 [Source:MGI Symbol;Acc:MGI:3783142]	25223730	25224173	1	Gm15702	processed_pseudogene	1		ENSMUSG00000080849	1.36371	2.12583	1.16037	0.493826	0.256744
ENSMUSG00000084740	"predicted gene	25294 [Source:MGI Symbol;Acc:MGI:5455071]"	25451071	25451174	1	Gm25294	snRNA	1	ENSMUSG00000084740	0	0	0	0	0
ENSMUSG00000073722	RIKEN cDNA 4931408C20 gene [Source:MGI Symbol;Acc:MGI:3588222]	26681814	26687460	-1	4931408C20Rik	protein_coding	1	NM_001033764	ENSMUSG00000073722	0	0	0.631048	4.08971	0.00293279
ENSMUSG00000086240	predicted gene 7846 [Source:MGI Symbol;Acc:MGI:3645212]	28580499	28580772	-1	Gm7846	processed_pseudogene	1		ENSMUSG00000086240	160.869	90.2559	44.5422	13.7243	14.6848
ENSMUSG00000081557	predicted gene 5697 [Source:MGI Symbol;Acc:MGI:3649021]	28800240	28802721	-1	Gm5697	processed_pseudogene	1		ENSMUSG00000081557	6.48324	5.66561	4.27553	0.914103	2.44946
ENSMUSG00000048411	predicted gene 597 [Source:MGI Symbol;Acc:MGI:2685443]	28776117	28780252	-1	Gm597	protein_coding	1	NM_001013750	ENSMUSG00000048411	0	0	8.11798	8.00555	0.0136796
ENSMUSG00000058590	predicted gene 6462 [Source:MGI Symbol;Acc:MGI:3647053]	28938036	28938339	1	Gm6462	processed_pseudogene	1		ENSMUSG00000058590	0	0	0	0	0
ENSMUSG00000064433	"predicted gene	25586 [Source:MGI Symbol;Acc:MGI:5455363]"	29280964	29281075	-1	Gm25586	misc_RNA	1	ENSMUSG00000064433	0	0	0	0	0
ENSMUSG00000080625	"predicted gene	22679 [Source:MGI Symbol;Acc:MGI:5452456]"	29301480	29301579	1	Gm22679	miRNA	1	ENSMUSG00000080625	0	0	0	0	0
ENSMUSG00000080391	"predicted gene	23785 [Source:MGI Symbol;Acc:MGI:5453562]"	29361275	29361370	-1	Gm23785	miRNA	1	ENSMUSG00000080391	0	0	0	0	0
ENSMUSG00000053185	predicted gene 9898 [Source:MGI Symbol;Acc:MGI:3642391]	30718560	30719962	-1	Gm9898	lincRNA	1		ENSMUSG00000053185	0	0	0.136474	0.48576	0
ENSMUSG00000048874	PHD finger protein 3 [Source:MGI Symbol;Acc:MGI:2446126]	30802339	30873921	-1	Phf3	protein_coding	1		ENSMUSG00000048874	24.5145	28.9301	7.05089	6.01644	17.2621
ENSMUSG00000087346	predicted gene 5699 [Source:MGI Symbol;Acc:MGI:3648192]	30998184	30998906	-1	Gm5699	processed_pseudogene	1		ENSMUSG00000087346	0.700126	2.81102	4.61252	1.02764	0.569429
ENSMUSG00000086726	predicted gene 9458 [Source:MGI Symbol;Acc:MGI:3779868]	30986226	30986952	-1	Gm9458	processed_pseudogene	1		ENSMUSG00000086726	0.891139	3.75309	3.12689	0.81916	0.929211
ENSMUSG00000086151	predicted gene 5698 [Source:MGI Symbol;Acc:MGI:3649020]	30977244	30977967	-1	Gm5698	processed_pseudogene	1		ENSMUSG00000086151	0	0	0.917231	0.0831307	0
ENSMUSG00000026064	protein tyrosine phosphatase 4a1 [Source:MGI Symbol;Acc:MGI:1277096]	30940302	30949770	-1	Ptp4a1	protein_coding	1	NM_011200	ENSMUSG00000026064	21.8189	71.1358	18.4509	38.2469	13.1181
ENSMUSG00000077664	"predicted gene	26145 [Source:MGI Symbol;Acc:MGI:5455922]"	31259593	31259719	-1	Gm26145	snoRNA	1	ENSMUSG00000077664	0	0	0	0	0
ENSMUSG00000086727	RIKEN cDNA 4931428L18 gene [Source:MGI Symbol;Acc:MGI:1918238]	31135226	31222684	-1	4931428L18Rik	protein_coding	1		ENSMUSG00000086727	0	0.0950337	11.5278	11.7222	0
ENSMUSG00000050217	"lengsin	lens protein with glutamine synthetase domain [Source:MGI Symbol;Acc:MGI:2672844]"	31176401	31204725	1	Lgsn	protein_coding	1	ENSMUSG00000050217	0	0	0.0270828	0.0391288	0.00730772
ENSMUSG00000026063	PIH1 domain containing 3 [Source:MGI Symbol;Acc:MGI:1921958]	31222838	31224288	1	Pih1d3	protein_coding	1	NM_029062	ENSMUSG00000026063	0	0.137784	39.1283	10.6232	0.0487333
ENSMUSG00000070960	"predicted gene	19680 [Source:MGI Symbol;Acc:MGI:5011865]"	31615149	31616661	1	Gm19680	processed_pseudogene	1	ENSMUSG00000070960	2.61732	2.89759	2.64	0.975661	1.14784
ENSMUSG00000082159	predicted gene 7910 [Source:MGI Symbol;Acc:MGI:3645646]	31736057	31736891	1	Gm7910	processed_pseudogene	1		ENSMUSG00000082159	0.468344	0.563346	0.0378033	0.431701	0.51943
ENSMUSG00000088620	"predicted gene	23032 [Source:MGI Symbol;Acc:MGI:5452809]"	31656632	31656738	-1	Gm23032	snRNA	1	ENSMUSG00000088620	0	0	0	0	0
ENSMUSG00000089395	"predicted gene	23024 [Source:MGI Symbol;Acc:MGI:5452801]"	32726639	32726930	1	Gm23024	misc_RNA	1	ENSMUSG00000089395	0	0	0	0	0
ENSMUSG00000065260	"predicted gene	23453 [Source:MGI Symbol;Acc:MGI:5453230]"	33422733	33422838	1	Gm23453	snRNA	1	ENSMUSG00000065260	0	0	0	0	0
ENSMUSG00000065223	"predicted gene	25792 [Source:MGI Symbol;Acc:MGI:5455569]"	33293676	33293775	1	Gm25792	snRNA	1	ENSMUSG00000065223	0	0	0	0	0
ENSMUSG00000026058	"KH domain containing	RNA binding	signal transduction associated 2 [Source:MGI Symbol;Acc:MGI:2159649]"	32172714	32658568	1	Khdrbs2	protein_coding	ENSMUSG00000026058	0	0.0636697	0.0206507	0.0112297	0
ENSMUSG00000064688	"predicted gene	25814 [Source:MGI Symbol;Acc:MGI:5455591]"	32213133	32213239	-1	Gm25814	snRNA	1	ENSMUSG00000064688	0	0	0	0	0
ENSMUSG00000091318	predicted gene 5415 [Source:MGI Symbol;Acc:MGI:3644687]	32543686	32547294	-1	Gm5415	protein_coding	1	NM_001164286	ENSMUSG00000091318	0	0.0103475	1.63443	9.57413	0.0136634
ENSMUSG00000089489	"predicted gene	24732 [Source:MGI Symbol;Acc:MGI:5454509]"	32568359	32568421	-1	Gm24732	snRNA	1	ENSMUSG00000089489	0	0	0	0	0
ENSMUSG00000088750	"predicted gene	24901 [Source:MGI Symbol;Acc:MGI:5454678]"	33191993	33192102	1	Gm24901	snRNA	1	ENSMUSG00000088750	0	0	0	0	0
ENSMUSG00000026134	"DNA primase	p58 subunit [Source:MGI Symbol;Acc:MGI:97758]"	33453810	33669795	-1	Prim2	protein_coding	1	ENSMUSG00000026134	6.01595	6.56905	27.1398	10.2317	1.78524
ENSMUSG00000004768	"RAB23	member RAS oncogene family [Source:MGI Symbol;Acc:MGI:99833]"	33719887	33742564	1	Rab23	processed_transcript	1	ENSMUSG00000004768	6.75892	14.8565	28.645	8.06201	2.64088
ENSMUSG00000042215	BCL2-associated athanogene 2 [Source:MGI Symbol;Acc:MGI:1891254]	33745484	33757795	-1	Bag2	protein_coding	1	NM_145392	ENSMUSG00000042215	29.5981	16.9462	0.755718	0.383557	7.40601
ENSMUSG00000042182	BEN domain containing 6 [Source:MGI Symbol;Acc:MGI:2444572]	33852052	33907816	-1	Bend6	protein_coding	1		ENSMUSG00000042182	0.380867	0.325905	0.0634116	0.0952405	0.0537818
ENSMUSG00000081402	predicted gene 15455 [Source:MGI Symbol;Acc:MGI:3705563]	33836124	33838680	-1	Gm15455	processed_pseudogene	1		ENSMUSG00000081402	2.93387	7.9902	0.759611	2.90401	16.6705
ENSMUSG00000042197	zinc finger protein 451 [Source:MGI Symbol;Acc:MGI:2137896]	33761545	33814595	-1	Zfp451	nonsense_mediated_decay	1		ENSMUSG00000042197	13.4768	39.0397	85.971	257.302	20.7703
ENSMUSG00000042111	coiled-coil domain containing 115 [Source:MGI Symbol;Acc:MGI:1916918]	34436670	34439672	-1	Ccdc115	protein_coding	1	NM_027159	ENSMUSG00000042111	7.20474	7.51861	6.29109	1.96106	2.21521
ENSMUSG00000026126	"protein tyrosine phosphatase	non-receptor type 18 [Source:MGI Symbol;Acc:MGI:108410]"	34459762	34475733	1	Ptpn18	retained_intron	1	ENSMUSG00000026126	0.516478	0.230725	0.263889	0.125338	2.83411
ENSMUSG00000026127	"IMP4	U3 small nucleolar ribonucleoprotein	homolog (yeast) [Source:MGI Symbol;Acc:MGI:106572]"	34439851	34449356	1	Imp4	protein_coding	ENSMUSG00000026127	3.32783	9.14647	8.14821	3.35941	3.57748
ENSMUSG00000026125	"protease	serine 39 [Source:MGI Symbol;Acc:MGI:1270856]"	34498410	34503063	1	Prss39	protein_coding	1	ENSMUSG00000026125	0.051583	0.0117674	80.4819	129.883	0.431191
ENSMUSG00000026124	"cripto	FRL-1	cryptic family 1 [Source:MGI Symbol;Acc:MGI:109448]"	34535648	34544313	1	Cfc1	protein_coding	ENSMUSG00000026124	0	0	0	0	0
ENSMUSG00000037529	"protease	serine 40 [Source:MGI Symbol;Acc:MGI:1270857]"	34543968	34560943	-1	Prss40	nonsense_mediated_decay	1	ENSMUSG00000037529	0	0	19.3339	32.319	0.10295
ENSMUSG00000045815	RIKEN cDNA 1700101I19 gene [Source:MGI Symbol;Acc:MGI:1920839]	34579202	34579711	-1	1700101I19Rik	antisense	1		ENSMUSG00000045815	0	0	12.2325	7.89699	0
ENSMUSG00000045174	APC membrane recruitment 3 [Source:MGI Symbol;Acc:MGI:3026939]	34579657	34590944	1	Amer3	protein_coding	1	NM_213727	ENSMUSG00000045174	0	0	0.344193	0.0280755	0
ENSMUSG00000026131	dystonin [Source:MGI Symbol;Acc:MGI:104627]	33908225	34308661	1	Dst	protein_coding	1		ENSMUSG00000026131	5.18143	36.8457	9.62241	10.3691	12.5467
ENSMUSG00000084506	"predicted gene	23792 [Source:MGI Symbol;Acc:MGI:5453569]"	33981410	33981502	-1	Gm23792	snRNA	1	ENSMUSG00000084506	0	0	0	0	0
ENSMUSG00000077231	"predicted gene	25096 [Source:MGI Symbol;Acc:MGI:5454873]"	35178956	35179084	-1	Gm25096	snoRNA	1	ENSMUSG00000077231	0	0	0	0	0
ENSMUSG00000064601	"predicted gene	25634 [Source:MGI Symbol;Acc:MGI:5455411]"	35761602	35761706	1	Gm25634	snRNA	1	ENSMUSG00000064601	0	0	0	0	0
ENSMUSG00000037509	Rho guanine nucleotide exchange factor (GEF) 4 [Source:MGI Symbol;Acc:MGI:2442507]	34678188	34813309	1	Arhgef4	protein_coding	1		ENSMUSG00000037509	0.458218	3.92809	0.40292	0.149965	1.02564
ENSMUSG00000037503	"family with sequence similarity 168	member B [Source:MGI Symbol;Acc:MGI:2448487]"	34813219	34843065	-1	Fam168b	protein_coding	1	ENSMUSG00000037503	10.4706	31.5942	1.61555	0.81242	9.46396
ENSMUSG00000045216	heparan sulfate 6-O-sulfotransferase 1 [Source:MGI Symbol;Acc:MGI:1354958]	36068400	36106446	1	Hs6st1	protein_coding	1	NM_015818	ENSMUSG00000045216	9.68533	20.706	0.365455	0.114087	3.3752
ENSMUSG00000026123	"pleckstrin homology domain containing	family B (evectins) member 2 [Source:MGI Symbol;Acc:MGI:2385825]"	34849976	34879580	1	Plekhb2	protein_coding	1	ENSMUSG00000026123	12.0052	37.9063	7.03562	2.27626	13.5349
ENSMUSG00000037470	UDP-glucose glycoprotein glucosyltransferase 1 [Source:MGI Symbol;Acc:MGI:2443162]	36140027	36244720	-1	Uggt1	protein_coding	1	NM_198899	ENSMUSG00000037470	9.59225	13.3675	1.69304	0.956553	72.087
ENSMUSG00000047180	neuralized homolog 3 homolog (Drosophila) [Source:MGI Symbol;Acc:MGI:2429944]	36264597	36274679	-1	Neurl3	protein_coding	1	NM_153408	ENSMUSG00000047180	1.09308	10.2007	0.0400221	0.0761731	10.2498
ENSMUSG00000037447	AT rich interactive domain 5A (MRF1-like) [Source:MGI Symbol;Acc:MGI:2443039]	36307733	36324029	1	Arid5a	protein_coding	1		ENSMUSG00000037447	0.821309	8.29561	0.989249	0.212381	0.454142
ENSMUSG00000010453	KAT8 regulatory NSL complex subunit 3 [Source:MGI Symbol;Acc:MGI:1918055]	36335730	36369181	-1	Kansl3	protein_coding	1		ENSMUSG00000010453	16.5797	29.9913	61.0339	15.6069	14.3306
ENSMUSG00000037408	cyclin M4 [Source:MGI Symbol;Acc:MGI:2151060]	36471620	36508764	1	Cnnm4	protein_coding	1	NM_033570	ENSMUSG00000037408	0.752735	4.03737	7.57136	1.98838	0.78078
ENSMUSG00000067653	ankyrin repeat domain 23 [Source:MGI Symbol;Acc:MGI:1925571]	36530188	36536883	-1	Ankrd23	protein_coding	1		ENSMUSG00000067653	0.774429	1.00985	4.36149	0.795012	3.0943
ENSMUSG00000037432	fer-1-like 5 (C. elegans) [Source:MGI Symbol;Acc:MGI:3616091]	36372291	36422110	1	Fer1l5	protein_coding	1	NM_001277076	ENSMUSG00000037432	0.0771634	0.0306259	4.52157	25.2277	0.0862639
ENSMUSG00000001143	"lectin	mannose-binding 2-like [Source:MGI Symbol;Acc:MGI:2443010]"	36419871	36445271	-1	Lman2l	protein_coding	1	ENSMUSG00000001143	2.26031	3.67154	3.2134	4.96331	6.89617
ENSMUSG00000001138	cyclin M3 [Source:MGI Symbol;Acc:MGI:2151055]	36511867	36528237	1	Cnnm3	protein_coding	1	NM_053186	ENSMUSG00000001138	0.538631	1.70494	0.44366	0.128321	1.55844
ENSMUSG00000079610	ankyrin repeat domain 39 [Source:MGI Symbol;Acc:MGI:1914816]	36537507	36547445	-1	Ankrd39	nonsense_mediated_decay	1		ENSMUSG00000079610	1.24957	0.619134	1.39312	0.417687	1.02703
ENSMUSG00000026121	"sema domain	immunoglobulin domain (Ig)	transmembrane domain (TM) and short cytoplasmic domain	(semaphorin) 4C [Source:MGI Symbol;Acc:MGI:109252]"	36548639	36558349	-1	Sema4c	ENSMUSG00000026121	1.35426	7.39042	6.89324	3.20283	0.146658
ENSMUSG00000061518	cytochrome c oxidase subunit Vb [Source:MGI Symbol;Acc:MGI:88475]	36691484	36693681	1	Cox5b	protein_coding	1	NM_009942	ENSMUSG00000061518	52.3688	28.9602	70.8999	48.1564	13.5547
ENSMUSG00000087589	RIKEN cDNA D430040D24 gene [Source:MGI Symbol;Acc:MGI:2442526]	36557701	36565613	1	D430040D24Rik	retained_intron	1		ENSMUSG00000087589	0.0937885	0.0119932	0.030749	0	0
ENSMUSG00000046337	"family with sequence similarity 178	member B [Source:MGI Symbol;Acc:MGI:3026913]"	36562692	36683183	-1	Fam178b	protein_coding	1	ENSMUSG00000046337	0.0376787	2.21394	232.552	189.236	0.253974
ENSMUSG00000089906	predicted pseudogene 6428 [Source:MGI Symbol;Acc:MGI:3649065]	36601802	36602146	1	Gm6428	processed_pseudogene	1		ENSMUSG00000089906	52.3094	86.6115	84.2749	129.541	13.2841
ENSMUSG00000077939	"predicted gene	24133 [Source:MGI Symbol;Acc:MGI:5453910]"	36663965	36664039	1	Gm24133	miRNA	1	ENSMUSG00000077939	0	0	0	0	0
ENSMUSG00000037351	"ARP1 actin-related protein 1B	centractin beta [Source:MGI Symbol;Acc:MGI:1917446]"	36698114	36714422	-1	Actr1b	protein_coding	1	ENSMUSG00000037351	22.9725	43.0535	7.93449	9.42178	24.9269
ENSMUSG00000026117	zeta-chain (TCR) associated protein kinase [Source:MGI Symbol;Acc:MGI:99613]	36761798	36782818	1	Zap70	protein_coding	1	NM_009539	ENSMUSG00000026117	0	0.114219	0.549377	0.862451	0.258932
ENSMUSG00000080054	"ribosomal protein L12	pseudogene 1 [Source:MGI Symbol;Acc:MGI:3646154]"	36957930	36958427	-1	Rpl12-ps1	processed_pseudogene	1	ENSMUSG00000080054	207.959	142.85	55.4502	39.0878	19.8575
ENSMUSG00000026116	transmembrane protein 131 [Source:MGI Symbol;Acc:MGI:1927110]	36792191	36943666	-1	Tmem131	protein_coding	1		ENSMUSG00000026116	2.59238	14.1125	5.95305	3.05172	7.52608
ENSMUSG00000050122	von Willebrand factor A domain containing 3B [Source:MGI Symbol;Acc:MGI:1918103]	37026596	37187613	1	Vwa3b	protein_coding	1		ENSMUSG00000050122	0.198765	0.247359	17.5457	40.7935	0.0704605
ENSMUSG00000026114	cyclic nucleotide gated channel alpha 3 [Source:MGI Symbol;Acc:MGI:1341818]	37214434	37263384	1	Cnga3	protein_coding	1		ENSMUSG00000026114	0.0379718	0.0259871	0.0361229	0.145361	0.00735317
ENSMUSG00000026112	cytochrome C oxidase assembly factor 5 [Source:MGI Symbol;Acc:MGI:1923428]	37417084	37430103	-1	Coa5	protein_coding	1	NM_198006	ENSMUSG00000026112	11.593	16.8268	14.1592	6.2149	16.1779
ENSMUSG00000026113	"inositol polyphosphate-4-phosphatase	type I [Source:MGI Symbol;Acc:MGI:1931123]"	37299865	37410736	1	Inpp4a	processed_transcript	1	ENSMUSG00000026113	0.812024	4.00472	1.54748	7.30565	3.20388
ENSMUSG00000086064	RIKEN cDNA 4930439A04 gene [Source:MGI Symbol;Acc:MGI:1925369]	37329667	37334172	-1	4930439A04Rik	antisense	1		ENSMUSG00000086064	0	0	0.735271	4.61279	0
ENSMUSG00000026111	unc-50 homolog (C. elegans) [Source:MGI Symbol;Acc:MGI:1914637]	37430139	37439124	1	Unc50	protein_coding	1		ENSMUSG00000026111	40.9856	27.0687	50.4663	8.9032	11.8935
ENSMUSG00000026110	"mannoside acetylglucosaminyltransferase 4	isoenzyme A [Source:MGI Symbol;Acc:MGI:2662992]"	37439340	37541016	-1	Mgat4a	protein_coding	1	ENSMUSG00000026110	0.357955	9.08364	1.07564	3.10444	0.459903
ENSMUSG00000087233	RIKEN cDNA 4930594C11 gene [Source:MGI Symbol;Acc:MGI:1924883]	37487193	37488982	-1	4930594C11Rik	processed_pseudogene	1		ENSMUSG00000087233	40.3306	44.0866	22.8645	36.8432	13.31
ENSMUSG00000026090	RIKEN cDNA 2010300C02 gene [Source:MGI Symbol;Acc:MGI:1919347]	37611677	37720085	-1	2010300C02Rik	protein_coding	1		ENSMUSG00000026090	0.195865	5.0826	0.87135	1.47691	13.3482
ENSMUSG00000089767	RIKEN cDNA 4930556I23 gene [Source:MGI Symbol;Acc:MGI:1922520]	37614259	37615372	1	4930556I23Rik	antisense	1		ENSMUSG00000089767	0	0	0.439388	2.60992	0
ENSMUSG00000037216	lipoyltransferase 1 [Source:MGI Symbol;Acc:MGI:3645211]	37871738	37876228	1	Lipt1	protein_coding	1		ENSMUSG00000037216	2.12685	5.67219	4.55541	2.54736	1.77714
ENSMUSG00000026088	"MIT	microtubule interacting and transport	domain containing 1 [Source:MGI Symbol;Acc:MGI:1916278]"	37874801	37890411	-1	Mitd1	protein_coding	ENSMUSG00000026088	15.1408	10.3991	1.60546	0.665081	6.92589
ENSMUSG00000026087	mitochondrial ribosomal protein L30 [Source:MGI Symbol;Acc:MGI:1333820]	37890477	37898535	1	Mrpl30	protein_coding	1	NM_027098	ENSMUSG00000026087	38.916	21.6887	26.5708	35.5067	14.9289
ENSMUSG00000061584	lysozyme G-like 2 [Source:MGI Symbol;Acc:MGI:2685622]	37905923	37916493	-1	Lyg2	protein_coding	1	NM_001033427	ENSMUSG00000061584	0	0	0	0	0.143599
ENSMUSG00000087374	predicted gene 15457 [Source:MGI Symbol;Acc:MGI:3705190]	37933596	37954136	1	Gm15457	antisense	1		ENSMUSG00000087374	0	0.00279208	0.0848162	0.00358352	0.00319726
ENSMUSG00000026085	lysozyme G-like 1 [Source:MGI Symbol;Acc:MGI:1916791]	37946736	37957759	-1	Lyg1	processed_transcript	1		ENSMUSG00000026085	0	0.0855403	0	0.108335	0
ENSMUSG00000089141	"predicted gene	23409 [Source:MGI Symbol;Acc:MGI:5453186]"	37973967	37974203	1	Gm23409	misc_RNA	1	ENSMUSG00000089141	0	0	0	0	0
ENSMUSG00000060771	testis specific 10 [Source:MGI Symbol;Acc:MGI:2685063]	37754776	37866429	-1	Tsga10	protein_coding	1	NM_207228	ENSMUSG00000060771	0.603683	4.24242	164.976	200.454	15.0627
ENSMUSG00000058407	thioredoxin domain containing 9 [Source:MGI Symbol;Acc:MGI:2138153]	37985189	37997893	-1	Txndc9	protein_coding	1	NM_172054	ENSMUSG00000058407	65.2688	56.5358	77.3647	81.5003	12.5605
ENSMUSG00000048814	LON peptidase N-terminal domain and ring finger 2 [Source:MGI Symbol;Acc:MGI:1920209]	38793645	38836711	-1	Lonrf2	protein_coding	1		ENSMUSG00000048814	0.00651807	0.295066	0.0247774	0.0222618	0.125568
ENSMUSG00000026080	carbohydrate sulfotransferase 10 [Source:MGI Symbol;Acc:MGI:2138283]	38863867	38898161	-1	Chst10	protein_coding	1	NM_145142	ENSMUSG00000026080	0.46645	0.687297	0.0300329	0.0726413	2.43398
ENSMUSG00000067604	neuromedin S [Source:MGI Symbol;Acc:MGI:3583618]	38939149	38950276	1	Nms	protein_coding	1	NM_001011684	ENSMUSG00000067604	0	0	0	0.113833	0
ENSMUSG00000026078	phosducin-like 3 [Source:MGI Symbol;Acc:MGI:1916083]	38985608	38997238	1	Pdcl3	protein_coding	1	NM_026850	ENSMUSG00000026078	136.463	61.7888	1.70553	1.17334	10.157
ENSMUSG00000026077	neuronal PAS domain protein 2 [Source:MGI Symbol;Acc:MGI:109232]	39193731	39363236	1	Npas2	protein_coding	1		ENSMUSG00000026077	0.267253	1.00212	0.0329016	0.0260242	0.0639302
ENSMUSG00000065629	"predicted gene	24826 [Source:MGI Symbol;Acc:MGI:5454603]"	39519533	39519747	1	Gm24826	snoRNA	1	ENSMUSG00000065629	0	0.385546	0.375145	1.63201	1.52729
ENSMUSG00000073702	ribosomal protein L31 [Source:MGI Symbol;Acc:MGI:2149632]	39367842	39371911	1	Rpl31	protein_coding	1	NM_001252218	ENSMUSG00000073702	103.495	65.5159	49.7574	28.9737	8.85514
ENSMUSG00000003134	"TBC1 domain family	member 8 [Source:MGI Symbol;Acc:MGI:1927225]"	39371492	39478755	-1	Tbc1d8	protein_coding	1	ENSMUSG00000003134	0.820566	3.34715	0.541811	0.226278	12.6387
ENSMUSG00000003135	"CCR4-NOT transcription complex	subunit 11 [Source:MGI Symbol;Acc:MGI:106580]"	39534992	39546889	1	Cnot11	protein_coding	1	ENSMUSG00000003135	9.50239	10.5122	6.62131	2.80479	2.38282
ENSMUSG00000085894	predicted gene 15832 [Source:MGI Symbol;Acc:MGI:3834078]	39547570	39552002	-1	Gm15832	processed_transcript	1		ENSMUSG00000085894	0.449966	0.525849	0.0176924	0.0656887	0.191746
ENSMUSG00000048234	ring finger protein 149 [Source:MGI Symbol;Acc:MGI:2677438]	39551296	39577405	-1	Rnf149	protein_coding	1	NM_001033135	ENSMUSG00000048234	91.6351	42.2737	4.4641	2.33856	2.58945
ENSMUSG00000077704	"small nucleolar RNA	C/D box 89 [Source:MGI Symbol;Acc:MGI:3819562]"	39548745	39548854	-1	Snord89	snoRNA	1	ENSMUSG00000077704	0	18.752	9.12304	9.9221	0
ENSMUSG00000064936	"predicted gene	23722 [Source:MGI Symbol;Acc:MGI:5453499]"	39573746	39573875	-1	Gm23722	snoRNA	1	ENSMUSG00000064936	40.6167	3.47465	0	0	3.44109
ENSMUSG00000050967	cellular repressor of E1A-stimulated genes 2 [Source:MGI Symbol;Acc:MGI:1928333]	39618406	39651474	-1	Creg2	protein_coding	1	NM_170597	ENSMUSG00000050967	0.0973212	0.172827	0.433634	0.21954	0.0116409
ENSMUSG00000037138	"AF4/FMR2 family	member 3 [Source:MGI Symbol;Acc:MGI:106927]"	38177326	38664955	-1	Aff3	protein_coding	1	ENSMUSG00000037138	0.305155	4.49386	0.12803	0.316286	0.0857892
ENSMUSG00000085391	predicted gene 16150 [Source:MGI Symbol;Acc:MGI:3801827]	38235420	38246666	1	Gm16150	antisense	1		ENSMUSG00000085391	0	0	0.338317	2.83416	0.0260312
ENSMUSG00000085280	predicted gene 16151 [Source:MGI Symbol;Acc:MGI:3801826]	38307902	38311930	1	Gm16151	antisense	1		ENSMUSG00000085280	0	0	0	0	0
ENSMUSG00000087131	predicted gene 16152 [Source:MGI Symbol;Acc:MGI:3802058]	38384949	38393974	1	Gm16152	antisense	1		ENSMUSG00000087131	0	0	0.0121156	0	0
ENSMUSG00000026083	eukaryotic translation initiation factor 5B [Source:MGI Symbol;Acc:MGI:2441772]	37998010	38055579	1	Eif5b	protein_coding	1	NM_198303	ENSMUSG00000026083	82.7374	43.0164	41.4652	92.4926	19.3551
ENSMUSG00000026082	REV1 homolog (S. cerevisiae) [Source:MGI Symbol;Acc:MGI:1929074]	38052786	38129801	-1	Rev1	protein_coding	1	NM_019570	ENSMUSG00000026082	4.77338	16.8447	13.0562	7.45397	6.73014
ENSMUSG00000091937	predicted gene 3646 [Source:MGI Symbol;Acc:MGI:3781822]	39804148	39805332	-1	Gm3646	protein_coding	1	NM_001177348	ENSMUSG00000091937	0	0	0	0	0
ENSMUSG00000057173	regulatory factor X 8 [Source:MGI Symbol;Acc:MGI:3588206]	39665301	39720997	-1	Rfx8	protein_coding	1	NM_001145660	ENSMUSG00000057173	0.0149112	0.224508	72.1222	57.33	0.0471631
ENSMUSG00000070942	interleukin 1 receptor-like 2 [Source:MGI Symbol;Acc:MGI:1913107]	40324610	40367562	1	Il1rl2	retained_intron	1		ENSMUSG00000070942	0.522412	3.14764	0.00682122	0.00741866	8.17149
ENSMUSG00000026072	"interleukin 1 receptor	type I [Source:MGI Symbol;Acc:MGI:96545]"	40225080	40317257	1	Il1r1	protein_coding	1	ENSMUSG00000026072	3.36254	12.6869	0.496743	0.110493	17.3648
ENSMUSG00000026074	mitogen-activated protein kinase kinase kinase kinase 4 [Source:MGI Symbol;Acc:MGI:1349394]	39900913	40026310	1	Map4k4	protein_coding	1		ENSMUSG00000026074	101.107	178.664	1.19379	0.889996	4.77218
ENSMUSG00000026073	"interleukin 1 receptor	type II [Source:MGI Symbol;Acc:MGI:96546]"	40074079	40125231	1	Il1r2	protein_coding	1	ENSMUSG00000026073	0.0633943	0.802971	0.0240807	0	0.196027
ENSMUSG00000026068	interleukin 18 receptor accessory protein [Source:MGI Symbol;Acc:MGI:1338888]	40515362	40551705	1	Il18rap	protein_coding	1	NM_010553	ENSMUSG00000026068	0.0209618	0.29735	0.00507593	0	0.0852438
ENSMUSG00000026069	interleukin 1 receptor-like 1 [Source:MGI Symbol;Acc:MGI:98427]	40429570	40465415	1	Il1rl1	protein_coding	1	NM_001294171	ENSMUSG00000026069	0.0644389	1.41694	0.0147123	0.0180261	0.0148267
ENSMUSG00000026070	interleukin 18 receptor 1 [Source:MGI Symbol;Acc:MGI:105383]	40465552	40500854	1	Il18r1	protein_coding	1	NM_001161842	ENSMUSG00000026070	0	1.035	0.00725639	0.0464983	0.613912
ENSMUSG00000026065	"solute carrier family 9 (sodium/hydrogen exchanger)	member 4 [Source:MGI Symbol;Acc:MGI:105074]"	40580081	40630725	1	Slc9a4	protein_coding	1	ENSMUSG00000026065	0.0148099	0.121627	0.0230117	0.125136	0.0301132
ENSMUSG00000041945	major facilitator superfamily domain containing 9 [Source:MGI Symbol;Acc:MGI:2443548]	40772038	40790687	-1	Mfsd9	protein_coding	1	NM_172499	ENSMUSG00000041945	1.78598	0.351588	0.478944	1.92599	3.03542
ENSMUSG00000026062	"solute carrier family 9 (sodium/hydrogen exchanger)	member 2 [Source:MGI Symbol;Acc:MGI:105075]"	40680574	40769273	1	Slc9a2	protein_coding	1	ENSMUSG00000026062	0.130347	0.877203	0.130201	0.0786691	0.611057
ENSMUSG00000079588	transmembrane protein 182 [Source:MGI Symbol;Acc:MGI:1923725]	40805601	40856887	1	Tmem182	protein_coding	1	NM_001081198	ENSMUSG00000079588	0	0.151321	0.0133853	0.160134	0
ENSMUSG00000053640	predicted gene 9915 [Source:MGI Symbol;Acc:MGI:3641924]	42229726	42231108	1	Gm9915	lincRNA	1		ENSMUSG00000053640	0	0	0	0	0
ENSMUSG00000060424	"POU domain	class 3	transcription factor 3 adjacent noncoding transcript 1 [Source:MGI Symbol;Acc:MGI:1913547]"	42590782	42694842	-1	Pantr1	lincRNA	ENSMUSG00000060424	0	18.1379	0.504245	0	491.666
ENSMUSG00000045515	"POU domain	class 3	transcription factor 3 [Source:MGI Symbol;Acc:MGI:102564]"	42695768	42703176	1	Pou3f3	protein_coding	ENSMUSG00000045515	0.0843952	0.821451	0.245615	0.0588586	28.418
ENSMUSG00000089088	"predicted gene	24001 [Source:MGI Symbol;Acc:MGI:5453778]"	43036845	43036929	1	Gm24001	miRNA	1	ENSMUSG00000089088	0	0	0	0	0
ENSMUSG00000041907	G protein-coupled receptor 45 [Source:MGI Symbol;Acc:MGI:2135882]	42952872	43035456	1	Gpr45	processed_transcript	1		ENSMUSG00000041907	0	0	0	0.00965959	0.0632784
ENSMUSG00000008136	four and a half LIM domains 2 [Source:MGI Symbol;Acc:MGI:1338762]	43123074	43196984	-1	Fhl2	protein_coding	1	NM_010212	ENSMUSG00000008136	327.153	131.289	0.657765	2.18428	0.124968
ENSMUSG00000010290	expressed sequence AI597479 [Source:MGI Symbol;Acc:MGI:2138299]	43098710	43115947	1	AI597479	protein_coding	1	NM_133818	ENSMUSG00000010290	3.96078	5.29361	6.68617	4.90617	5.17551
ENSMUSG00000060679	mitochondrial ribosomal protein S9 [Source:MGI Symbol;Acc:MGI:1916777]	42851233	42905683	1	Mrps9	protein_coding	1	NM_023514	ENSMUSG00000060679	52.898	37.3111	38.6754	28.846	15.9803
ENSMUSG00000077448	"predicted gene	23126 [Source:MGI Symbol;Acc:MGI:5452903]"	42866685	42866818	-1	Gm23126	snoRNA	1	ENSMUSG00000077448	0	0	0	0	0
ENSMUSG00000070939	"transforming growth factor	beta receptor associated protein 1 [Source:MGI Symbol;Acc:MGI:2447427]"	43047200	43098637	-1	Tgfbrap1	protein_coding	1	ENSMUSG00000070939	2.72546	6.16631	1.20806	1.12727	7.13371
ENSMUSG00000041878	RIKEN cDNA 8430432A02 gene [Source:MGI Symbol;Acc:MGI:1918774]	43092588	43093835	1	8430432A02Rik	antisense	1		ENSMUSG00000041878	0.00858063	0.0117448	0	0	0.372204
ENSMUSG00000057363	UDP-glucuronate decarboxylase 1 [Source:MGI Symbol;Acc:MGI:1915133]	43746966	43827800	-1	Uxs1	protein_coding	1	NM_026430	ENSMUSG00000057363	38.0503	99.6887	2.69718	1.45549	28.5675
ENSMUSG00000090243	predicted gene 16103 [Source:MGI Symbol;Acc:MGI:3802086]	43785910	43787188	1	Gm16103	processed_pseudogene	1		ENSMUSG00000090243	0.424939	0.136856	0.033291	0.0724137	0.112945
ENSMUSG00000026051	RIKEN cDNA 1500015O10 gene [Source:MGI Symbol;Acc:MGI:1926146]	43730602	43742578	1	1500015O10Rik	protein_coding	1	NM_024283	ENSMUSG00000026051	21.2222	19.8759	0.0342599	0	0.0697395
ENSMUSG00000066877	non-catalytic region of tyrosine kinase adaptor protein 2 [Source:MGI Symbol;Acc:MGI:1306821]	43444579	43570515	1	Nck2	protein_coding	1		ENSMUSG00000066877	13.283	15.7882	1.37023	4.70512	10.8427
ENSMUSG00000088848	"predicted gene	26352 [Source:MGI Symbol;Acc:MGI:5456129]"	43902928	43903052	1	Gm26352	snoRNA	1	ENSMUSG00000088848	0	0	0	0	0
ENSMUSG00000047343	methyltransferase like 21C [Source:MGI Symbol;Acc:MGI:3611450]	44009408	44020034	-1	Mettl21c	protein_coding	1	NM_001013799	ENSMUSG00000047343	0.0914835	0.0139132	0.0406135	0.0883414	0.0137788
ENSMUSG00000090106	predicted gene 15838 [Source:MGI Symbol;Acc:MGI:3801943]	44018470	44018649	-1	Gm15838	processed_pseudogene	1		ENSMUSG00000090106	0	0	0	0	0
ENSMUSG00000041763	tripeptidyl peptidase II [Source:MGI Symbol;Acc:MGI:102724]	43933647	44003000	1	Tpp2	processed_transcript	1		ENSMUSG00000041763	13.1996	21.9375	58.5413	40.3678	8.75325
ENSMUSG00000091844	predicted gene 8251 [Source:MGI Symbol;Acc:MGI:3647616]	44055952	44061936	-1	Gm8251	protein_coding	1		ENSMUSG00000091844	0.00463217	0.0274747	1.39631	8.16112	0.0565118
ENSMUSG00000041684	"basic	immunoglobulin-like variable motif containing [Source:MGI Symbol;Acc:MGI:2179809]"	44118957	44144770	1	Bivm	protein_coding	1	ENSMUSG00000041684	6.94281	3.29044	0.294877	0.357827	10.3187
ENSMUSG00000026047	KDEL (Lys-Asp-Glu-Leu) containing 1 [Source:MGI Symbol;Acc:MGI:1919300]	44106546	44118808	-1	Kdelc1	protein_coding	1	NM_023645	ENSMUSG00000026047	7.94349	7.07989	0.215106	0.108044	7.46378
ENSMUSG00000046828	methyltransferase like 21E [Source:MGI Symbol;Acc:MGI:2685837]	44204070	44218961	-1	Mettl21e	protein_coding	1	NM_207281	ENSMUSG00000046828	0.04753	0	0.00395637	0	0
ENSMUSG00000089703	predicted gene 15833 [Source:MGI Symbol;Acc:MGI:3801794]	44212162	44213118	1	Gm15833	processed_pseudogene	1		ENSMUSG00000089703	0.0238336	0.114178	0	0.0172613	0.0646147
ENSMUSG00000026048	"excision repair cross-complementing rodent repair deficiency	complementation group 5 [Source:MGI Symbol;Acc:MGI:103582]"	44147744	44181260	1	Ercc5	retained_intron	1	ENSMUSG00000026048	12.8427	6.0384	3.08115	4.99265	16.8264
ENSMUSG00000056870	"GULP	engulfment adaptor PTB domain containing 1 [Source:MGI Symbol;Acc:MGI:1920407]"	44551511	44796838	1	Gulp1	protein_coding	1	ENSMUSG00000056870	32.1143	4.2513	0.144212	0.0388981	0
ENSMUSG00000089877	predicted gene 16102 [Source:MGI Symbol;Acc:MGI:3802041]	44644279	44644698	1	Gm16102	processed_pseudogene	1		ENSMUSG00000089877	0.463951	0.0577306	0	0	0
ENSMUSG00000026043	"collagen	type III	alpha 1 [Source:MGI Symbol;Acc:MGI:88453]"	45311538	45349706	1	Col3a1	retained_intron	ENSMUSG00000026043	540.613	339.595	0.360662	0.608398	0.115503
ENSMUSG00000026042	"collagen	type V	alpha 2 [Source:MGI Symbol;Acc:MGI:88458]"	45374321	45503282	-1	Col5a2	protein_coding	ENSMUSG00000026042	446.741	59.6147	0.328069	0.353695	0.0149181
ENSMUSG00000065255	"predicted gene	23974 [Source:MGI Symbol;Acc:MGI:5453751]"	45746895	45747025	1	Gm23974	snoRNA	1	ENSMUSG00000065255	0	0	0	0	0
ENSMUSG00000087764	"predicted gene	23984 [Source:MGI Symbol;Acc:MGI:5453761]"	45772962	45773164	1	Gm23984	ribozyme	1	ENSMUSG00000087764	0	0	0	0	0
ENSMUSG00000026049	testis expressed 30 [Source:MGI Symbol;Acc:MGI:1922873]	44086613	44102441	-1	Tex30	protein_coding	1	NM_029368	ENSMUSG00000026049	7.10552	42.5269	178.768	119.319	1.93286
ENSMUSG00000025995	WD repeat domain 75 [Source:MGI Symbol;Acc:MGI:1920924]	45795166	45823619	1	Wdr75	protein_coding	1	NM_028599	ENSMUSG00000025995	19.1886	30.3289	9.9626	15.2899	7.52172
ENSMUSG00000070896	"ribosomal protein 23A	pseudogene 1 [Source:MGI Symbol;Acc:MGI:3646201]"	45981548	45982012	1	Rpl23a-ps1	processed_pseudogene	1	ENSMUSG00000070896	0.584404	0.28232	0.137352	0	0
ENSMUSG00000025993	"solute carrier family 40 (iron-regulated transporter)	member 1 [Source:MGI Symbol;Acc:MGI:1315204]"	45908068	45926523	-1	Slc40a1	protein_coding	1	ENSMUSG00000025993	5.97058	25.2443	0.0599288	0.0611041	0.335476
ENSMUSG00000084817	predicted pseudogene 5526 [Source:MGI Symbol;Acc:MGI:3643066]	45857332	45857754	-1	Gm5526	processed_pseudogene	1		ENSMUSG00000084817	5619.61	1416.11	305.948	154.857	367.931
ENSMUSG00000090682	predicted gene 3852 [Source:MGI Symbol;Acc:MGI:3782024]	46011757	46012020	-1	Gm3852	processed_pseudogene	1		ENSMUSG00000090682	0.136842	0.936515	0.54675	0.198213	0
ENSMUSG00000044457	serine/threonine kinase 2 [Source:MGI Symbol;Acc:MGI:3643324]	46020072	46030469	-1	Stk-ps2	processed_transcript	1		ENSMUSG00000044457	0	0	1.10792	6.26988	0.0187812
ENSMUSG00000041144	"dynein	axonemal	heavy chain 7B [Source:MGI Symbol;Acc:MGI:2684953]"	46066315	46373546	1	Dnah7b	retained_intron	ENSMUSG00000041144	0.0828052	0.805723	20.7066	6.61992	0.0321633
ENSMUSG00000025986	"solute carrier family 39 (zinc transporter)	member 10 [Source:MGI Symbol;Acc:MGI:1914515]"	46807544	46892852	-1	Slc39a10	protein_coding	1	ENSMUSG00000025986	2.53447	25.698	9.31006	25.5255	4.81692
ENSMUSG00000064943	"predicted gene	23240 [Source:MGI Symbol;Acc:MGI:5453017]"	48462173	48462293	-1	Gm23240	snRNA	1	ENSMUSG00000064943	0	0	0	0	0
ENSMUSG00000088017	"predicted gene	23829 [Source:MGI Symbol;Acc:MGI:5453606]"	47751299	47751568	-1	Gm23829	misc_RNA	1	ENSMUSG00000088017	0	0	0	0	0
ENSMUSG00000081185	predicted pseudogene 4852 [Source:MGI Symbol;Acc:MGI:3643039]	47365644	47366372	-1	Gm4852	processed_pseudogene	1		ENSMUSG00000081185	96.0374	73.1383	218.768	183.566	21.79
ENSMUSG00000051616	RIKEN cDNA C230029F24 gene [Source:MGI Symbol;Acc:MGI:3045370]	49244616	49340443	1	C230029F24Rik	lincRNA	1		ENSMUSG00000051616	0	0	0	0	0
ENSMUSG00000084531	"predicted gene	25843 [Source:MGI Symbol;Acc:MGI:5455620]"	50559762	50560075	1	Gm25843	misc_RNA	1	ENSMUSG00000084531	0	0	0	0	0
ENSMUSG00000045954	serum deprivation response [Source:MGI Symbol;Acc:MGI:99513]	51289126	51302960	1	Sdpr	protein_coding	1	NM_138741	ENSMUSG00000045954	35.8089	9.4003	0.012524	0.0817257	0.0764817
ENSMUSG00000026109	transmembrane protein with EGF-like and two follistatin-like domains 2 [Source:MGI Symbol;Acc:MGI:1861735]	50900647	51187270	1	Tmeff2	processed_transcript	1		ENSMUSG00000026109	0.183436	0.941761	0.413845	1.9382	0
ENSMUSG00000072324	predicted gene 8420 [Source:MGI Symbol;Acc:MGI:3645594]	51940664	51941261	-1	Gm8420	processed_pseudogene	1		ENSMUSG00000072324	1.2601	2.36021	1.6488	0.352238	1.64818
ENSMUSG00000026107	nucleic acid binding protein 1 [Source:MGI Symbol;Acc:MGI:1923258]	51465862	51478425	-1	Nabp1	nonsense_mediated_decay	1		ENSMUSG00000026107	22.8338	26.6725	10.5662	45.6904	10.0066
ENSMUSG00000018417	myosin IB [Source:MGI Symbol;Acc:MGI:107752]	51749765	51916071	-1	Myo1b	protein_coding	1	NM_010863	ENSMUSG00000018417	6.8607	25.5227	0.441633	0.216024	450.551
ENSMUSG00000026104	signal transducer and activator of transcription 1 [Source:MGI Symbol;Acc:MGI:103063]	52119440	52161865	1	Stat1	protein_coding	1		ENSMUSG00000026104	6.00616	7.36664	2.79912	0.712612	2.93514
ENSMUSG00000065192	"predicted gene	23460 [Source:MGI Symbol;Acc:MGI:5453237]"	52444436	52444544	-1	Gm23460	snRNA	1	ENSMUSG00000065192	0	0	0	0	0
ENSMUSG00000026103	glutaminase [Source:MGI Symbol;Acc:MGI:95752]	52163448	52233232	-1	Gls	protein_coding	1	NM_001081081	ENSMUSG00000026103	53.4555	154.782	9.89325	5.30925	37.3904
ENSMUSG00000002881	Ngfi-A binding protein 1 [Source:MGI Symbol;Acc:MGI:107564]	52457294	52500679	-1	Nab1	protein_coding	1		ENSMUSG00000002881	41.8443	79.2905	2.43483	0.819506	35.5886
ENSMUSG00000043015	transmembrane protein 194B [Source:MGI Symbol;Acc:MGI:2444113]	52630703	52651919	1	Tmem194b	protein_coding	1	NM_001142647	ENSMUSG00000043015	0.410562	1.93506	1.18173	7.92523	1.60691
ENSMUSG00000062939	signal transducer and activator of transcription 4 [Source:MGI Symbol;Acc:MGI:103062]	51987148	52107189	1	Stat4	protein_coding	1	NM_001308266	ENSMUSG00000062939	0	0.454883	35.2211	234.195	1.14554
ENSMUSG00000078291	predicted gene 3940 [Source:MGI Symbol;Acc:MGI:3782114]	52090635	52091066	-1	Gm3940	processed_pseudogene	1		ENSMUSG00000078291	29.2974	13.1667	14.5126	7.57386	2.43477
ENSMUSG00000041439	major facilitator superfamily domain containing 6 [Source:MGI Symbol;Acc:MGI:1922925]	52656286	52727462	-1	Mfsd6	protein_coding	1	NM_133829	ENSMUSG00000041439	4.35564	8.17984	2.97712	2.49326	11.2018
ENSMUSG00000026102	inositol polyphosphate-1-phosphatase [Source:MGI Symbol;Acc:MGI:104848]	52785427	52817688	-1	Inpp1	protein_coding	1	NM_008384	ENSMUSG00000026102	4.64255	7.5568	5.83524	18.8294	6.52516
ENSMUSG00000041426	3-hydroxyisobutyryl-Coenzyme A hydrolase [Source:MGI Symbol;Acc:MGI:1923792]	52844929	52920986	1	Hibch	retained_intron	1		ENSMUSG00000041426	7.59807	2.67145	2.53059	1.47885	4.90221
ENSMUSG00000089802	predicted gene 16107 [Source:MGI Symbol;Acc:MGI:3801820]	52873137	52873998	-1	Gm16107	processed_pseudogene	1		ENSMUSG00000089802	0.122843	0	0	0	0.0185021
ENSMUSG00000026100	myostatin [Source:MGI Symbol;Acc:MGI:95691]	53061640	53068079	1	Mstn	protein_coding	1	NM_010834	ENSMUSG00000026100	0	0	0.0144076	0.0365621	0
ENSMUSG00000089334	"predicted gene	24349 [Source:MGI Symbol;Acc:MGI:5454126]"	53100050	53100150	1	Gm24349	snoRNA	1	ENSMUSG00000089334	0	0	0	0	0
ENSMUSG00000043629	RIKEN cDNA 1700019D03 gene [Source:MGI Symbol;Acc:MGI:1914330]	52922324	53020179	-1	1700019D03Rik	protein_coding	1	NM_144953	ENSMUSG00000043629	0	0.23356	5.0365	28.7519	1.87988
ENSMUSG00000060715	RIKEN cDNA 1700019A02 gene [Source:MGI Symbol;Acc:MGI:1916647]	53158577	53187636	-1	1700019A02Rik	protein_coding	1	NM_027070	ENSMUSG00000060715	0	0.787711	605.788	726.892	0.491177
ENSMUSG00000026098	postmeiotic segregation increased 1 (S. cerevisiae) [Source:MGI Symbol;Acc:MGI:1202302]	53189187	53297018	-1	Pms1	protein_coding	1	NM_153556	ENSMUSG00000026098	3.01725	4.57553	0.74793	3.73621	3.7777
ENSMUSG00000026097	ORM1-like 1 (S. cerevisiae) [Source:MGI Symbol;Acc:MGI:2181669]	53297095	53310309	1	Ormdl1	retained_intron	1		ENSMUSG00000026097	7.69539	3.79565	0.977421	0.417619	2.08912
ENSMUSG00000026096	O-sialoglycoprotein endopeptidase-like 1 [Source:MGI Symbol;Acc:MGI:1919335]	53313624	53326343	1	Osgepl1	protein_coding	1	NM_001285839	ENSMUSG00000026096	3.60128	3.5072	27.4367	13.7234	3.02619
ENSMUSG00000026095	asparagine synthetase domain containing 1 [Source:MGI Symbol;Acc:MGI:1917646]	53344617	53352752	-1	Asnsd1	protein_coding	1	NM_133728	ENSMUSG00000026095	50.3309	20.6547	184.576	180.085	12.1129
ENSMUSG00000026094	serine/threonine kinase 17b (apoptosis-inducing) [Source:MGI Symbol;Acc:MGI:2138162]	53755506	53785224	-1	Stk17b	protein_coding	1	NM_133810	ENSMUSG00000026094	3.89217	5.06225	8.28392	7.03669	4.65274
ENSMUSG00000042807	"HECT	C2 and WW domain containing E3 ubiquitin protein ligase 2 [Source:MGI Symbol;Acc:MGI:2685817]"	53806876	54195168	-1	Hecw2	protein_coding	1	ENSMUSG00000042807	0.104505	1.24292	0.422052	0.685248	0.449063
ENSMUSG00000087949	"predicted gene	24251 [Source:MGI Symbol;Acc:MGI:5454028]"	53886828	53886941	-1	Gm24251	snRNA	1	ENSMUSG00000087949	0	0	0	0	0
ENSMUSG00000073678	post-GPI attachment to proteins 1 [Source:MGI Symbol;Acc:MGI:2443342]	54472994	54557684	-1	Pgap1	protein_coding	1	NM_001163314	ENSMUSG00000073678	1.36773	0.938256	0.163641	0.660375	24.2555
ENSMUSG00000041303	"general transcription factor IIIC	polypeptide 3 [Source:MGI Symbol;Acc:MGI:2138383]"	54396004	54438971	-1	Gtf3c3	protein_coding	1	ENSMUSG00000041303	4.07294	4.58824	6.18058	2.24526	2.68918
ENSMUSG00000025983	coiled-coil domain containing 150 [Source:MGI Symbol;Acc:MGI:1925266]	54250683	54368727	1	Ccdc150	protein_coding	1	NM_030025	ENSMUSG00000025983	0.0198289	0.308728	22.6488	94.6203	3.91087
ENSMUSG00000052331	ankyrin repeat domain 44 [Source:MGI Symbol;Acc:MGI:3045243]	54645340	54926387	-1	Ankrd44	retained_intron	1		ENSMUSG00000052331	8.45506	1.25642	1.35351	0.783514	0.444388
ENSMUSG00000089245	"predicted gene	24053 [Source:MGI Symbol;Acc:MGI:5453830]"	54769218	54769322	1	Gm24053	miRNA	1	ENSMUSG00000089245	0	0	0	0	0
ENSMUSG00000025981	coenzyme Q10 homolog B (S. cerevisiae) [Source:MGI Symbol;Acc:MGI:1915126]	55052770	55072702	1	Coq10b	protein_coding	1	NM_026424	ENSMUSG00000025981	19.9812	30.1042	3.6575	8.5951	8.09309
ENSMUSG00000025980	heat shock protein 1 (chaperonin) [Source:MGI Symbol;Acc:MGI:96242]	55077835	55088243	-1	Hspd1	protein_coding	1	NM_010477	ENSMUSG00000025980	96.1534	150.824	11.3108	5.59406	27.5097
ENSMUSG00000073676	heat shock protein 1 (chaperonin 10) [Source:MGI Symbol;Acc:MGI:104680]	55088132	55091307	1	Hspe1	protein_coding	1	NM_008303	ENSMUSG00000073676	165.65	66.3906	11.7931	6.26653	12.4725
ENSMUSG00000025982	"splicing factor 3b	subunit 1 [Source:MGI Symbol;Acc:MGI:1932339]"	54985169	55027481	-1	Sf3b1	protein_coding	1	ENSMUSG00000025982	40.7899	85.6038	57.9841	21.8961	83.9588
ENSMUSG00000089670	predicted gene 16581 [Source:MGI Symbol;Acc:MGI:4415001]	55127297	55128287	1	Gm16581	processed_pseudogene	1		ENSMUSG00000089670	5.07254	6.88067	10.1261	3.96269	14.9109
ENSMUSG00000061863	predicted pseudogene 6822 [Source:MGI Symbol;Acc:MGI:3644721]	55160747	55161053	-1	Gm6822	processed_pseudogene	1		ENSMUSG00000061863	78.5208	18.8248	13.0647	13.3197	5.56003
ENSMUSG00000025979	"MOB family member 4	phocein [Source:MGI Symbol;Acc:MGI:104899]"	55131231	55154899	1	Mob4	protein_coding	1	ENSMUSG00000025979	88.2069	82.2059	15.3186	5.62548	21.1152
ENSMUSG00000046994	methionine-tRNA synthetase 2 (mitochondrial) [Source:MGI Symbol;Acc:MGI:2444136]	55237177	55248470	1	Mars2	protein_coding	1	NM_175439	ENSMUSG00000046994	0.507102	2.36542	2.88811	2.55635	0.587905
ENSMUSG00000025978	raftlin family member 2 [Source:MGI Symbol;Acc:MGI:1921263]	55170159	55226782	-1	Rftn2	protein_coding	1	NM_028713	ENSMUSG00000025978	4.27977	1.97459	9.39938	13.325	0.0595912
ENSMUSG00000025977	"bol	boule-like (Drosophila) [Source:MGI Symbol;Acc:MGI:1922638]"	55248658	55363469	-1	Boll	nonsense_mediated_decay	1	ENSMUSG00000025977	0.120475	1.85491	63.1578	28.8611	0.0324884
ENSMUSG00000038349	phospholipase C-like 1 [Source:MGI Symbol;Acc:MGI:3036262]	55405921	55754285	1	Plcl1	protein_coding	1	NM_001114663	ENSMUSG00000038349	4.53276	3.46253	0.248567	1.07157	2.10915
ENSMUSG00000038331	special AT-rich sequence binding protein 2 [Source:MGI Symbol;Acc:MGI:2679336]	56793981	56978650	-1	Satb2	protein_coding	1		ENSMUSG00000038331	0.25278	0.495687	0.541479	0.14107	0.221127
ENSMUSG00000087022	RIKEN cDNA 9130024F11 gene [Source:MGI Symbol;Acc:MGI:1926150]	56971412	57050084	1	9130024F11Rik	antisense	1		ENSMUSG00000087022	0.319487	0.0816854	0.0307183	0	0.0302773
ENSMUSG00000045336	"heat shock transcription factor	Y linked 2 [Source:MGI Symbol;Acc:MGI:1918316]"	56636044	56637435	-1	Hsfy2	protein_coding	1	ENSMUSG00000045336	0	0	16.3845	79.9386	0.0406241
ENSMUSG00000038323	RIKEN cDNA 1700066M21 gene [Source:MGI Symbol;Acc:MGI:1920717]	57377620	57385423	1	1700066M21Rik	protein_coding	1	NM_028546	ENSMUSG00000038323	2.055	1.6179	13.1499	8.93448	1.3777
ENSMUSG00000077776	"predicted gene	22371 [Source:MGI Symbol;Acc:MGI:5452148]"	57422244	57422373	-1	Gm22371	snoRNA	1	ENSMUSG00000077776	0	0	0	0	0
ENSMUSG00000088353	"predicted gene	24014 [Source:MGI Symbol;Acc:MGI:5453791]"	57467870	57468026	1	Gm24014	snRNA	1	ENSMUSG00000088353	0	0	0	0	0
ENSMUSG00000048495	tRNA-yW synthesizing protein 5 [Source:MGI Symbol;Acc:MGI:1915986]	57388237	57407101	-1	Tyw5	protein_coding	1	NM_001037742	ENSMUSG00000048495	15.9098	15.8555	8.20773	2.50316	4.59142
ENSMUSG00000025971	RIKEN cDNA 9430016H08 gene [Source:MGI Symbol;Acc:MGI:1915365]	57406328	57417953	1	9430016H08Rik	protein_coding	1	NM_001081181	ENSMUSG00000025971	7.86316	8.04446	5.30351	4.86693	1.49541
ENSMUSG00000054770	potassium channel tetramerisation domain containing 18 [Source:MGI Symbol;Acc:MGI:3603813]	57955101	58018956	-1	Kctd18	protein_coding	1	NM_001159864	ENSMUSG00000054770	5.51372	16.0501	11.2701	1.90388	4.5995
ENSMUSG00000038305	"spermatogenesis associated	serine-rich 2-like [Source:MGI Symbol;Acc:MGI:1914448]"	57774162	57948394	1	Spats2l	protein_coding	1	ENSMUSG00000038305	1.88595	14.5948	0.0505779	0.041618	0.0580294
ENSMUSG00000091283	predicted gene 17234 [Source:MGI Symbol;Acc:MGI:4938061]	57909835	57917111	-1	Gm17234	antisense	1		ENSMUSG00000091283	0	0	0	0	0
ENSMUSG00000063558	aldehyde oxidase 1 [Source:MGI Symbol;Acc:MGI:88035]	58029931	58106413	1	Aox1	protein_coding	1	NM_009676	ENSMUSG00000063558	1.68671	2.01324	1.33038	0.355594	0.0975381
ENSMUSG00000026039	shugoshin-like 2a (S. pombe) [Source:MGI Symbol;Acc:MGI:1098767]	57995971	58025899	1	Sgol2a	protein_coding	1	NM_199007	ENSMUSG00000026039	0.839038	9.66496	24.6242	6.71027	0.370597
ENSMUSG00000064294	aldehyde oxidase 3 [Source:MGI Symbol;Acc:MGI:1918974]	58113130	58200698	1	Aox3	retained_intron	1		ENSMUSG00000064294	0.0243391	0.544134	1.74234	5.80822	0
ENSMUSG00000089275	"predicted gene	24548 [Source:MGI Symbol;Acc:MGI:5454325]"	58154981	58155088	-1	Gm24548	snoRNA	1	ENSMUSG00000089275	0	0	0	0	0
ENSMUSG00000038242	aldehyde oxidase 4 [Source:MGI Symbol;Acc:MGI:1919122]	58210397	58268597	1	Aox4	protein_coding	1	NM_023631	ENSMUSG00000038242	0.080497	0.0825826	0.620812	0.450124	0.00462519
ENSMUSG00000089822	predicted gene 15759 [Source:MGI Symbol;Acc:MGI:3783202]	58254117	58315656	-1	Gm15759	antisense	1		ENSMUSG00000089822	0	0.00615099	0	0	0.00405023
ENSMUSG00000079554	aldehyde oxidase 2 [Source:MGI Symbol;Acc:MGI:3529596]	58278326	58380259	1	Aox2	protein_coding	1	NM_001008419	ENSMUSG00000079554	0.00976384	0.0267286	0.0884257	0.0480853	0.00264705
ENSMUSG00000051223	basic leucine zipper and W2 domains 1 [Source:MGI Symbol;Acc:MGI:1914132]	58392898	58407353	1	Bzw1	protein_coding	1	NM_025824	ENSMUSG00000051223	64.7378	114.637	12.257	26.9023	11.8855
ENSMUSG00000026034	CDC-like kinase 1 [Source:MGI Symbol;Acc:MGI:107403]	58410189	58424066	-1	Clk1	retained_intron	1		ENSMUSG00000026034	65.3947	106.527	22.971	11.5336	149.458
ENSMUSG00000085054	predicted gene 15834 [Source:MGI Symbol;Acc:MGI:3802168]	58505148	58523230	1	Gm15834	lincRNA	1		ENSMUSG00000085054	0.0140708	0.0509325	0.171581	0.0339989	1.32813
ENSMUSG00000038174	"family with sequence similarity 126	member B [Source:MGI Symbol;Acc:MGI:1098784]"	58522806	58586323	-1	Fam126b	protein_coding	1	ENSMUSG00000038174	1.64453	6.45484	1.80108	2.42562	3.34594
ENSMUSG00000026032	NADH dehydrogenase (ubiquinone) 1 beta subcomplex 3 [Source:MGI Symbol;Acc:MGI:1913745]	58586384	58595964	1	Ndufb3	protein_coding	1	NM_025597	ENSMUSG00000026032	196.592	37.5634	57.8887	24.7921	20.3012
ENSMUSG00000026035	peptidylprolyl isomerase (cyclophilin)-like 3 [Source:MGI Symbol;Acc:MGI:1917475]	58430994	58445486	-1	Ppil3	protein_coding	1	NM_001285826	ENSMUSG00000026035	20.4099	8.99133	10.2941	3.48031	3.86901
ENSMUSG00000026037	"origin recognition complex	subunit 2 [Source:MGI Symbol;Acc:MGI:1328306]"	58462771	58505109	-1	Orc2	protein_coding	1	ENSMUSG00000026037	17.1933	26.9962	25.1948	5.61518	7.85104
ENSMUSG00000026036	Ngg1 interacting factor 3-like 1 (S. pombe) [Source:MGI Symbol;Acc:MGI:1929485]	58445151	58481816	1	Nif3l1	protein_coding	1		ENSMUSG00000026036	6.38303	9.32803	5.23673	3.24919	7.21812
ENSMUSG00000059647	predicted gene 10068 [Source:MGI Symbol;Acc:MGI:3704187]	58646688	58647239	1	Gm10068	processed_pseudogene	1		ENSMUSG00000059647	66.2647	56.6399	25.3486	24.6949	16.9825
ENSMUSG00000026029	caspase 8 [Source:MGI Symbol;Acc:MGI:1261423]	58795374	58847503	1	Casp8	protein_coding	1	NM_009812	ENSMUSG00000026029	25.4529	33.7491	0.389212	0.265162	14.5526
ENSMUSG00000026031	CASP8 and FADD-like apoptosis regulator [Source:MGI Symbol;Acc:MGI:1336166]	58711508	58758884	1	Cflar	processed_transcript	1		ENSMUSG00000026031	10.7215	37.1764	1.04928	0.241774	13.3826
ENSMUSG00000047528	"amyotrophic lateral sclerosis 2 (juvenile) chromosome region	candidate 12 (human) [Source:MGI Symbol;Acc:MGI:1918359]"	58646903	58695989	-1	Als2cr12	protein_coding	1	ENSMUSG00000047528	0.299377	0.579029	208.071	160.655	0.873388
ENSMUSG00000026028	"trafficking protein	kinesin binding 2 [Source:MGI Symbol;Acc:MGI:1918077]"	58900449	58973430	-1	Trak2	protein_coding	1	ENSMUSG00000026028	6.13692	15.5672	0.642051	0.224908	3.85874
ENSMUSG00000026027	STE20-related kinase adaptor beta [Source:MGI Symbol;Acc:MGI:2144047]	58973522	58995715	1	Stradb	retained_intron	1		ENSMUSG00000026027	2.5536	4.23851	3.91759	3.55641	2.62532
ENSMUSG00000047383	"predicted gene	33589 [Source:MGI Symbol;Acc:MGI:5592748]"	58997315	59006218	-1	Gm33589	unprocessed_pseudogene	1	ENSMUSG00000047383	0	0.0212889	78.3631	87.8625	0.0421665
ENSMUSG00000072295	"amyotrophic lateral sclerosis 2 (juvenile) chromosome region	candidate 11 (human) [Source:MGI Symbol;Acc:MGI:1920713]"	59050506	59094900	-1	Als2cr11	protein_coding	1	ENSMUSG00000072295	0	0.228611	155.531	173.556	0.270426
ENSMUSG00000077616	"predicted gene	25502 [Source:MGI Symbol;Acc:MGI:5455279]"	59070988	59071118	1	Gm25502	snoRNA	1	ENSMUSG00000077616	0	0	0	0	0
ENSMUSG00000038079	transmembrane protein 237 [Source:MGI Symbol;Acc:MGI:2138365]	59100590	59120408	-1	Tmem237	protein_coding	1	NM_001033449	ENSMUSG00000038079	8.66795	8.26584	28.1011	39.8356	2.09821
ENSMUSG00000026023	cyclin-dependent kinase 15 [Source:MGI Symbol;Acc:MGI:3583944]	59256906	59352993	1	Cdk15	processed_transcript	1		ENSMUSG00000026023	0.260922	0.0294056	0.338336	0.952479	0.0190954
ENSMUSG00000079550	"membrane protein	palmitoylated 4 (MAGUK p55 subfamily member 4) [Source:MGI Symbol;Acc:MGI:2386681]"	59120935	59163389	-1	Mpp4	protein_coding	1	ENSMUSG00000079550	0.0479607	0.205945	0.704059	0.366508	0.11476
ENSMUSG00000026024	amyotrophic lateral sclerosis 2 (juvenile) [Source:MGI Symbol;Acc:MGI:1921268]	59162926	59237231	-1	Als2	protein_coding	1	NM_028717	ENSMUSG00000026024	1.06773	9.32638	5.2595	4.12872	2.3241
ENSMUSG00000041075	frizzled homolog 7 (Drosophila) [Source:MGI Symbol;Acc:MGI:108570]	59482424	59486955	1	Fzd7	protein_coding	1	NM_008057	ENSMUSG00000041075	3.4058	5.48476	0.0662318	0.0242724	0.48391
ENSMUSG00000047361	predicted gene 973 [Source:MGI Symbol;Acc:MGI:2685819]	59516264	59636417	1	Gm973	protein_coding	1	NM_001013771	ENSMUSG00000047361	0.0316147	1.01331	46.4142	56.1922	0.0892811
ENSMUSG00000089276	"predicted gene	24545 [Source:MGI Symbol;Acc:MGI:5454322]"	59626580	59626664	1	Gm24545	misc_RNA	1	ENSMUSG00000089276	0	0	0	0	0
ENSMUSG00000026021	SMT3 suppressor of mif two 3 homolog 1 (yeast) [Source:MGI Symbol;Acc:MGI:1197010]	59586558	59670834	-1	Sumo1	processed_transcript	1		ENSMUSG00000026021	91.9873	67.5514	59.7687	40.6144	14.4153
ENSMUSG00000067336	"bone morphogenetic protein receptor	type II (serine/threonine kinase) [Source:MGI Symbol;Acc:MGI:1095407]"	59763400	59879014	1	Bmpr2	protein_coding	1	ENSMUSG00000067336	1.18708	24.6314	0.122445	0.13317	9.18193
ENSMUSG00000026020	NOP58 ribonucleoprotein [Source:MGI Symbol;Acc:MGI:1933184]	59684971	59719044	1	Nop58	processed_transcript	1		ENSMUSG00000026020	94.2334	117.634	67.7584	44.3125	11.6712
ENSMUSG00000077345	"small nucleolar RNA	C/D box 70 [Source:MGI Symbol;Acc:MGI:3819553]"	59691934	59692020	1	Snord70	snoRNA	1	ENSMUSG00000077345	0	0	0	0	0
ENSMUSG00000077358	"predicted gene	26293 [Source:MGI Symbol;Acc:MGI:5456070]"	59692509	59692592	1	Gm26293	snoRNA	1	ENSMUSG00000077358	0	0	0	0	132.514
ENSMUSG00000089512	"predicted gene	26287 [Source:MGI Symbol;Acc:MGI:5456064]"	59704258	59704338	1	Gm26287	snoRNA	1	ENSMUSG00000089512	0	0	0	0	0
ENSMUSG00000089093	"small nucleolar RNA	C/D box 11 [Source:MGI Symbol;Acc:MGI:3819516]"	59704790	59704873	1	Snord11	snoRNA	1	ENSMUSG00000089093	0	0	0	0	132.514
ENSMUSG00000041040	"family with sequence similarity 117	member B [Source:MGI Symbol;Acc:MGI:1920000]"	59913006	59985346	1	Fam117b	protein_coding	1	ENSMUSG00000041040	3.74965	8.82455	10.1239	5.68855	4.86932
ENSMUSG00000026018	islet cell autoantigen 1-like [Source:MGI Symbol;Acc:MGI:1917625]	59982490	60043184	-1	Ica1l	processed_transcript	1		ENSMUSG00000026018	1.31734	0.362044	31.2663	33.6029	0.235517
ENSMUSG00000049439	"cytochrome P450	family 20	subfamily a	polypeptide 1 [Source:MGI Symbol;Acc:MGI:1925201]"	60343323	60388060	1	Cyp20a1	ENSMUSG00000049439	8.51408	6.30816	0.473195	0.116246	2.75957
ENSMUSG00000026782	abl-interactor 2 [Source:MGI Symbol;Acc:MGI:106913]	60409619	60481158	1	Abi2	protein_coding	1	NM_198127	ENSMUSG00000026782	2.8182	7.06724	1.43738	3.48207	5.48601
ENSMUSG00000082160	predicted gene 11578 [Source:MGI Symbol;Acc:MGI:3650505]	60592251	60592709	-1	Gm11578	processed_pseudogene	1		ENSMUSG00000082160	1.42448	0.487442	0.474292	1.857	0.193094
ENSMUSG00000026014	Ras association (RalGDS/AF-6) and pleckstrin homology domains 1 [Source:MGI Symbol;Acc:MGI:1924550]	60482292	60567104	-1	Raph1	protein_coding	1	NM_001045513	ENSMUSG00000026014	7.39006	15.0248	0.239719	0.288018	6.52577
ENSMUSG00000081562	predicted gene 11575 [Source:MGI Symbol;Acc:MGI:3649592]	60522839	60523066	-1	Gm11575	processed_pseudogene	1		ENSMUSG00000081562	1684.63	503.937	561.583	352.068	277.902
ENSMUSG00000084400	predicted gene 11576 [Source:MGI Symbol;Acc:MGI:3649593]	60537020	60537436	1	Gm11576	processed_pseudogene	1		ENSMUSG00000084400	0	0.0585598	0	0	0
ENSMUSG00000088973	"predicted gene	23762 [Source:MGI Symbol;Acc:MGI:5453539]"	60613698	60613803	-1	Gm23762	miRNA	1	ENSMUSG00000088973	0	0	0	0	0
ENSMUSG00000084151	predicted gene 11577 [Source:MGI Symbol;Acc:MGI:3650975]	60700872	60701937	1	Gm11577	processed_pseudogene	1		ENSMUSG00000084151	0	0	0	0	0
ENSMUSG00000026012	CD28 antigen [Source:MGI Symbol;Acc:MGI:88327]	60716800	60773359	1	Cd28	processed_transcript	1		ENSMUSG00000026012	0.00431039	0.0206496	0	0	0.154837
ENSMUSG00000026019	WD repeat domain 12 [Source:MGI Symbol;Acc:MGI:1927241]	60069785	60098645	-1	Wdr12	protein_coding	1	NM_021312	ENSMUSG00000026019	11.5659	18.0574	113.826	87.9124	4.62561
ENSMUSG00000026017	calcium response factor [Source:MGI Symbol;Acc:MGI:2182269]	60098247	60153953	1	Carf	nonsense_mediated_decay	1		ENSMUSG00000026017	0.79096	1.51095	17.4682	10.0168	4.82837
ENSMUSG00000082609	predicted gene 15464 [Source:MGI Symbol;Acc:MGI:3646025]	60117255	60117685	1	Gm15464	processed_pseudogene	1		ENSMUSG00000082609	49.1553	33.5859	23.2283	16.4934	5.4349
ENSMUSG00000073664	neurobeachin like 1 [Source:MGI Symbol;Acc:MGI:2444343]	60180599	60338328	1	Nbeal1	protein_coding	1	NM_173444	ENSMUSG00000073664	1.80759	6.24195	1.37604	0.697546	7.5076
ENSMUSG00000086795	predicted gene 11579 [Source:MGI Symbol;Acc:MGI:3650510]	60776665	60781834	-1	Gm11579	lincRNA	1		ENSMUSG00000086795	0	0	0	0	0
ENSMUSG00000085965	RIKEN cDNA 2310016D23 gene [Source:MGI Symbol;Acc:MGI:1923693]	60778843	60803790	1	2310016D23Rik	lincRNA	1		ENSMUSG00000085965	0	0	0	0	0
ENSMUSG00000083118	predicted gene 11609 [Source:MGI Symbol;Acc:MGI:3694969]	60792490	60793832	1	Gm11609	processed_pseudogene	1		ENSMUSG00000083118	0	0	0	0.198943	0
ENSMUSG00000083355	predicted gene 11581 [Source:MGI Symbol;Acc:MGI:3652083]	60809116	60809942	1	Gm11581	processed_pseudogene	1		ENSMUSG00000083355	0.22521	0.0880735	0.0214244	0	0.0654172
ENSMUSG00000081382	"ribosomal protein L18	pseudogene 1 [Source:MGI Symbol;Acc:MGI:98018]"	60900898	60901422	1	Rpl18-ps1	processed_pseudogene	1	ENSMUSG00000081382	115.022	85.3347	41.4412	34.3339	14.0596
ENSMUSG00000026011	cytotoxic T-lymphocyte-associated protein 4 [Source:MGI Symbol;Acc:MGI:88556]	60887000	60915832	1	Ctla4	processed_transcript	1		ENSMUSG00000026011	0	0.0698078	0	0.034	0.0674772
ENSMUSG00000080800	predicted gene 11582 [Source:MGI Symbol;Acc:MGI:3652084]	60948230	60948465	-1	Gm11582	processed_pseudogene	1		ENSMUSG00000080800	0	0	0.528308	0	0
ENSMUSG00000026009	inducible T cell co-stimulator [Source:MGI Symbol;Acc:MGI:1858745]	60977927	61000320	1	Icos	protein_coding	1		ENSMUSG00000026009	0	0.391781	0.0606095	0.00715319	0.0566948
ENSMUSG00000082661	predicted gene 11590 [Source:MGI Symbol;Acc:MGI:3652106]	61121378	61124004	-1	Gm11590	processed_pseudogene	1		ENSMUSG00000082661	0	0	0	0	0
ENSMUSG00000080785	predicted gene 11591 [Source:MGI Symbol;Acc:MGI:3652105]	61196541	61197242	-1	Gm11591	processed_pseudogene	1		ENSMUSG00000080785	0	0	0.0240728	0.157088	0
ENSMUSG00000085248	predicted gene 11587 [Source:MGI Symbol;Acc:MGI:3652110]	61301909	61307746	1	Gm11587	lincRNA	1		ENSMUSG00000085248	0	0	0	0	0
ENSMUSG00000082804	"ribosomal protein L17	pseudogene 1 [Source:MGI Symbol;Acc:MGI:3652107]"	61075674	61076225	1	Rpl17-ps1	processed_pseudogene	1	ENSMUSG00000082804	6.83849	6.71609	2.26408	1.66494	1.15163
ENSMUSG00000085447	RIKEN cDNA 9530026F06 gene [Source:MGI Symbol;Acc:MGI:1924591]	61378432	61395904	1	9530026F06Rik	lincRNA	1		ENSMUSG00000085447	0	0	0	0	0
ENSMUSG00000086408	predicted gene 11588 [Source:MGI Symbol;Acc:MGI:3650951]	61440101	61469475	1	Gm11588	lincRNA	1		ENSMUSG00000086408	0	0	0	0	0
ENSMUSG00000089546	"predicted gene	25839 [Source:MGI Symbol;Acc:MGI:5455616]"	61470441	61470543	1	Gm25839	snRNA	1	ENSMUSG00000089546	0	0	0	0	0
ENSMUSG00000086009	RIKEN cDNA 4930587A21 gene [Source:MGI Symbol;Acc:MGI:1923146]	61616943	61621149	-1	4930587A21Rik	lincRNA	1		ENSMUSG00000086009	0	0	0.277347	1.18644	0
ENSMUSG00000084333	predicted gene 11599 [Source:MGI Symbol;Acc:MGI:3651840]	62660839	62661716	1	Gm11599	processed_pseudogene	1		ENSMUSG00000084333	14.1358	16.2301	3.70851	2.56666	3.66616
ENSMUSG00000081950	predicted gene 11600 [Source:MGI Symbol;Acc:MGI:3651838]	62656695	62657788	-1	Gm11600	processed_pseudogene	1		ENSMUSG00000081950	0	0	0	0	0
ENSMUSG00000052062	par-3 family cell polarity regulator beta [Source:MGI Symbol;Acc:MGI:1919301]	61638824	62642284	1	Pard3b	processed_transcript	1		ENSMUSG00000052062	0.822545	4.75746	0.281621	1.2921	1.68968
ENSMUSG00000085842	"par-3 family cell polarity regulator beta	opposite strand 1 [Source:MGI Symbol;Acc:MGI:1921911]"	61767415	61851540	-1	Pard3bos1	antisense	1	ENSMUSG00000085842	0	0.0232779	0.401807	0.969884	0
ENSMUSG00000085019	"par-3 family cell polarity regulator beta	opposite strand 2 [Source:MGI Symbol;Acc:MGI:3650411]"	62131195	62136109	-1	Pard3bos2	antisense	1	ENSMUSG00000085019	0	0	0.147575	0	0
ENSMUSG00000085400	"par-3 family cell polarity regulator beta	opposite strand 3 [Source:MGI Symbol;Acc:MGI:3651159]"	62456725	62499261	-1	Pard3bos3	antisense	1	ENSMUSG00000085400	2.93459	0	0	0	0
ENSMUSG00000081617	"ribosomal protein S13	pseudogene 7 [Source:MGI Symbol;Acc:MGI:3650301]"	63038214	63038581	1	Rps13-ps7	processed_pseudogene	1	ENSMUSG00000081617	0	0	0	0.0808194	0
ENSMUSG00000088953	"predicted gene	24942 [Source:MGI Symbol;Acc:MGI:5454719]"	63032706	63032819	1	Gm24942	snoRNA	1	ENSMUSG00000088953	0	0	0	0	0
ENSMUSG00000025969	neuropilin 2 [Source:MGI Symbol;Acc:MGI:1100492]	62703285	62818695	1	Nrp2	retained_intron	1		ENSMUSG00000025969	5.55939	11.8941	0.547734	0.417605	0.0490714
ENSMUSG00000025967	eukaryotic translation elongation factor 1 beta 2 [Source:MGI Symbol;Acc:MGI:1929520]	63176825	63180486	1	Eef1b2	protein_coding	1	NM_018796	ENSMUSG00000025967	556.318	165.868	46.686	20.5161	27.8982
ENSMUSG00000064612	"predicted gene	26457 [Source:MGI Symbol;Acc:MGI:5456234]"	63178677	63178754	1	Gm26457	snoRNA	1	ENSMUSG00000064612	0	0	744.52	0	0
ENSMUSG00000064602	"small nucleolar RNA	H/ACA box 41 [Source:MGI Symbol;Acc:MGI:3819505]"	63179004	63179135	1	Snora41	snoRNA	1	ENSMUSG00000064602	0	25.6353	15.5898	10.1731	34.9081
ENSMUSG00000040865	INO80 complex subunit D [Source:MGI Symbol;Acc:MGI:3027003]	62958418	63114667	-1	Ino80d	nonsense_mediated_decay	1		ENSMUSG00000040865	0.688923	6.9278	0.237864	0.382403	5.09353
ENSMUSG00000025968	NADH dehydrogenase (ubiquinone) Fe-S protein 1 [Source:MGI Symbol;Acc:MGI:2443241]	63143596	63176833	-1	Ndufs1	retained_intron	1		ENSMUSG00000025968	25.4364	25.6058	43.573	31.0555	18.6856
ENSMUSG00000084799	"INO80 complex subunit D	opposite strand [Source:MGI Symbol;Acc:MGI:3651861]"	63113078	63158290	1	Ino80dos	lincRNA	1	ENSMUSG00000084799	1.69584	0.457435	0.0347473	0.0377907	1.41659
ENSMUSG00000081429	"ribosomal protein S27	pseudogene 1 [Source:MGI Symbol;Acc:MGI:3652266]"	63073774	63074019	1	Rps27-ps1	processed_pseudogene	1	ENSMUSG00000081429	0.688819	1.17853	0	0.249435	0
ENSMUSG00000046856	G protein-coupled receptor 1 [Source:MGI Symbol;Acc:MGI:2385324]	63182691	63214543	-1	Gpr1	protein_coding	1	NM_146250	ENSMUSG00000046856	0.0360588	0.00705083	0	0.0223845	0
ENSMUSG00000086730	pluripotency associated transcript 12 [Source:MGI Symbol;Acc:MGI:3651341]	63200313	63207967	1	Platr12	antisense	1		ENSMUSG00000086730	0	0	0	0	0
ENSMUSG00000087561	predicted gene 11608 [Source:MGI Symbol;Acc:MGI:3651337]	63266848	63273120	-1	Gm11608	lincRNA	1		ENSMUSG00000087561	0	0	2.40851	12.5406	0.0954609
ENSMUSG00000083039	predicted gene 11606 [Source:MGI Symbol;Acc:MGI:3649658]	63357434	63358050	-1	Gm11606	processed_pseudogene	1		ENSMUSG00000083039	0	0	0	0	0
ENSMUSG00000081643	predicted gene 11605 [Source:MGI Symbol;Acc:MGI:3651339]	63364720	63365365	-1	Gm11605	processed_pseudogene	1		ENSMUSG00000081643	202.808	91.9826	8.60797	3.07141	34.3262
ENSMUSG00000069085	dystrotelin [Source:MGI Symbol;Acc:MGI:2685061]	63622851	63686927	-1	Dytn	protein_coding	1	NM_001081658	ENSMUSG00000069085	0	0	0.096382	0.0465883	0
ENSMUSG00000083066	predicted gene 12748 [Source:MGI Symbol;Acc:MGI:3652128]	63671468	63671971	1	Gm12748	processed_pseudogene	1		ENSMUSG00000083066	0	0	0	0	0
ENSMUSG00000025964	a disintegrin and metallopeptidase domain 23 [Source:MGI Symbol;Acc:MGI:1345162]	63445891	63596276	1	Adam23	protein_coding	1	NM_001177600	ENSMUSG00000025964	9.22851	1.93708	0.565912	0.0707899	20.6221
ENSMUSG00000087823	"predicted gene	22281 [Source:MGI Symbol;Acc:MGI:5452058]"	63575488	63575590	-1	Gm22281	snRNA	1	ENSMUSG00000087823	0	0	0	0	0
ENSMUSG00000027520	"zinc finger	DBF-type containing 2 [Source:MGI Symbol;Acc:MGI:1921134]"	63273265	63314576	1	Zdbf2	protein_coding	1	ENSMUSG00000027520	0.321283	9.75507	21.0142	94.5303	0.452673
ENSMUSG00000025963	"malate dehydrogenase 1B	NAD (soluble) [Source:MGI Symbol;Acc:MGI:1923918]"	63698819	63730318	-1	Mdh1b	protein_coding	1	ENSMUSG00000025963	0	0.502498	157.481	89.8015	0.0722308
ENSMUSG00000025961	RIKEN cDNA 4933402D24 gene [Source:MGI Symbol;Acc:MGI:1921676]	63754907	63769267	-1	4933402D24Rik	protein_coding	1	NM_001256158	ENSMUSG00000025961	0	0.00787902	0.797312	5.11116	0.00780293
ENSMUSG00000080817	predicted gene 13751 [Source:MGI Symbol;Acc:MGI:3650600]	63844827	63845578	-1	Gm13751	processed_pseudogene	1		ENSMUSG00000080817	0	0	0	0	0
ENSMUSG00000082373	predicted gene 13754 [Source:MGI Symbol;Acc:MGI:3651213]	63917848	63935932	1	Gm13754	unitary_pseudogene	1		ENSMUSG00000082373	0.0994144	0	0	0	0
ENSMUSG00000044689	predicted gene 13749 [Source:MGI Symbol;Acc:MGI:3649721]	63964727	63968999	1	Gm13749	lincRNA	1		ENSMUSG00000044689	0	0.0213357	0	0	0
ENSMUSG00000025962	FAST kinase domains 2 [Source:MGI Symbol;Acc:MGI:1922869]	63730614	63754655	1	Fastkd2	protein_coding	1	NM_172422	ENSMUSG00000025962	2.17749	6.77066	6.29408	12.9288	3.35738
ENSMUSG00000086721	predicted gene 13750 [Source:MGI Symbol;Acc:MGI:3650598]	64150201	64150665	1	Gm13750	processed_pseudogene	1		ENSMUSG00000086721	89.4859	51.5549	67.2096	28.3116	10.796
ENSMUSG00000025959	Kruppel-like factor 7 (ubiquitous) [Source:MGI Symbol;Acc:MGI:1935151]	64029447	64122282	-1	Klf7	protein_coding	1	NM_033563	ENSMUSG00000025959	8.47634	9.6414	0.678314	0.18954	2.86618
ENSMUSG00000086836	predicted gene 13748 [Source:MGI Symbol;Acc:MGI:3702115]	64078654	64090782	1	Gm13748	antisense	1		ENSMUSG00000086836	0	0	0	0	0
ENSMUSG00000025956	methyltransferase like 21A [Source:MGI Symbol;Acc:MGI:1914349]	64606473	64617242	-1	Mettl21a	protein_coding	1		ENSMUSG00000025956	16.033	4.0913	1.50853	0.308065	4.71903
ENSMUSG00000025958	cAMP responsive element binding protein 1 [Source:MGI Symbol;Acc:MGI:88494]	64532645	64604548	1	Creb1	protein_coding	1		ENSMUSG00000025958	2.40957	30.1495	1.50736	13.5759	14.2449
ENSMUSG00000051344	"pleckstrin homology domain containing	family M	member 3 [Source:MGI Symbol;Acc:MGI:2443627]"	64785983	64956824	-1	Plekhm3	nonsense_mediated_decay	ENSMUSG00000051344	0.692476	3.77738	0.484736	0.158497	1.43286
ENSMUSG00000045005	frizzled homolog 5 (Drosophila) [Source:MGI Symbol;Acc:MGI:108571]	64730558	64737751	-1	Fzd5	protein_coding	1	NM_022721	ENSMUSG00000045005	5.92759	8.21593	0.132188	0.0369123	0.761786
ENSMUSG00000087213	RIKEN cDNA 2810408I11 gene [Source:MGI Symbol;Acc:MGI:1917191]	64679871	64690659	-1	2810408I11Rik	antisense	1		ENSMUSG00000087213	2.76892	3.03748	49.9685	96.6476	0.60637
ENSMUSG00000070871	cyclin Y-like 1 [Source:MGI Symbol;Acc:MGI:2138614]	64690455	64725644	1	Ccnyl1	protein_coding	1		ENSMUSG00000070871	13.488	27.2208	42.2285	47.1144	3.0642
ENSMUSG00000070870	"crystallin	gamma E [Source:MGI Symbol;Acc:MGI:88525]"	65048554	65051149	-1	Cryge	protein_coding	1	ENSMUSG00000070870	0.495756	0.0541785	0.105195	0.114491	0.322024
ENSMUSG00000025955	"aldo-keto reductase family 1	member C-like [Source:MGI Symbol;Acc:MGI:1918111]"	65012689	65032759	-1	Akr1cl	protein_coding	1	ENSMUSG00000025955	180.612	25.276	73.0096	1.65097	30.3532
ENSMUSG00000090042	predicted gene 8550 [Source:MGI Symbol;Acc:MGI:3779803]	65028080	65028732	1	Gm8550	processed_pseudogene	1		ENSMUSG00000090042	7.42505	14.3931	9.3811	6.07515	0.788874
ENSMUSG00000067299	"crystallin	gamma D [Source:MGI Symbol;Acc:MGI:88524]"	65061872	65063452	-1	Crygd	protein_coding	1	ENSMUSG00000067299	0	0	0	0	0
ENSMUSG00000077471	"predicted gene	24788 [Source:MGI Symbol;Acc:MGI:5454565]"	65001307	65001462	-1	Gm24788	snRNA	1	ENSMUSG00000077471	0	0	0	0	0
ENSMUSG00000084416	"ribosomal protein L10A	pseudogene 1 [Source:MGI Symbol;Acc:MGI:3705885]"	64993951	64994604	-1	Rpl10a-ps1	processed_pseudogene	1	ENSMUSG00000084416	562.314	591.713	114.575	31.171	178.715
ENSMUSG00000025952	"crystallin	gamma C [Source:MGI Symbol;Acc:MGI:88523]"	65071525	65073689	-1	Crygc	protein_coding	1	ENSMUSG00000025952	0.0621054	0.0249977	0.0242547	0.0263409	98.0597
ENSMUSG00000073658	"crystallin	gamma B [Source:MGI Symbol;Acc:MGI:88522]"	65080219	65082288	-1	Crygb	protein_coding	1	ENSMUSG00000073658	0	0	0	0	7.43876
ENSMUSG00000044429	"crystallin	gamma A [Source:MGI Symbol;Acc:MGI:88521]"	65100389	65103373	-1	Cryga	protein_coding	1	ENSMUSG00000044429	0	0	0	0	0.0290315
ENSMUSG00000044816	RIKEN cDNA D630023F18 gene [Source:MGI Symbol;Acc:MGI:2138198]	65105285	65123214	-1	D630023F18Rik	protein_coding	1	NM_001285882	ENSMUSG00000044816	0	0.0128853	0.0406969	0.0272715	0.18348
ENSMUSG00000025950	"isocitrate dehydrogenase 1 (NADP+)	soluble [Source:MGI Symbol;Acc:MGI:96413]"	65158616	65186500	-1	Idh1	protein_coding	1	ENSMUSG00000025950	212.721	27.9534	28.4992	5.30647	102.2
ENSMUSG00000025946	parathyroid hormone 2 receptor [Source:MGI Symbol;Acc:MGI:2180917]	65282056	65389244	1	Pth2r	protein_coding	1		ENSMUSG00000025946	0.0121324	0.0221418	0.46335	1.68811	0.021928
ENSMUSG00000025949	"phosphoinositide kinase	FYVE finger containing [Source:MGI Symbol;Acc:MGI:1335106]"	65186683	65278695	1	Pikfyve	retained_intron	1	ENSMUSG00000025949	0.858238	5.13941	0.928778	1.14811	4.73691
ENSMUSG00000082565	predicted gene 5255 [Source:MGI Symbol;Acc:MGI:3779482]	65550464	65551237	-1	Gm5255	processed_pseudogene	1		ENSMUSG00000082565	0	0.140824	0	0	0
ENSMUSG00000082774	predicted gene 8805 [Source:MGI Symbol;Acc:MGI:3643512]	65552682	65552994	1	Gm8805	processed_pseudogene	1		ENSMUSG00000082774	320.336	48.9712	28.2576	20.8499	5.41376
ENSMUSG00000025945	"crystallin	gamma F [Source:MGI Symbol;Acc:MGI:88526]"	65926520	65928307	1	Crygf	protein_coding	1	ENSMUSG00000025945	0	0	0.0296243	0	0.0904541
ENSMUSG00000081623	predicted gene 8809 [Source:MGI Symbol;Acc:MGI:3645410]	66032183	66032925	-1	Gm8809	processed_pseudogene	1		ENSMUSG00000081623	0	0	0.0889044	0.0725184	0
ENSMUSG00000083242	predicted gene 15659 [Source:MGI Symbol;Acc:MGI:3801822]	66033085	66033425	1	Gm15659	processed_pseudogene	1		ENSMUSG00000083242	2.33702	5.39228	147.978	87.8198	0.271536
ENSMUSG00000083289	predicted gene 8812 [Source:MGI Symbol;Acc:MGI:3643091]	66062965	66063376	1	Gm8812	processed_pseudogene	1		ENSMUSG00000083289	0.525984	0.719944	0	0.0634898	0.475328
ENSMUSG00000055567	unc-80 homolog (C. elegans) [Source:MGI Symbol;Acc:MGI:2652882]	66468367	66699866	1	Unc80	protein_coding	1	NM_175510	ENSMUSG00000055567	0	0.0321684	0.295285	2.38167	0.00105395
ENSMUSG00000015222	microtubule-associated protein 2 [Source:MGI Symbol;Acc:MGI:97175]	66175273	66442583	1	Map2	protein_coding	1		ENSMUSG00000015222	12.1848	11.2264	5.55385	49.2231	0.100958
ENSMUSG00000073656	predicted gene 10558 [Source:MGI Symbol;Acc:MGI:3642906]	66322276	66328796	-1	Gm10558	antisense	1		ENSMUSG00000073656	0	0	0	0	0
ENSMUSG00000088850	"predicted gene	24729 [Source:MGI Symbol;Acc:MGI:5454506]"	66305889	66306025	1	Gm24729	snoRNA	1	ENSMUSG00000088850	0	0	0	0	0
ENSMUSG00000065694	"predicted gene	25411 [Source:MGI Symbol;Acc:MGI:5455188]"	66436082	66436232	1	Gm25411	snRNA	1	ENSMUSG00000065694	0	0	0	1.74284	0
ENSMUSG00000026005	ribulose-5-phosphate-3-epimerase [Source:MGI Symbol;Acc:MGI:1913896]	66700831	66719805	1	Rpe	nonsense_mediated_decay	1		ENSMUSG00000026005	18.54	10.3392	11.0443	2.20524	3.29597
ENSMUSG00000026004	KAT8 regulatory NSL complex subunit 1-like [Source:MGI Symbol;Acc:MGI:1915941]	66719248	66817562	-1	Kansl1l	protein_coding	1	NM_001122738	ENSMUSG00000026004	2.72226	6.65295	20.6943	15.8718	2.97827
ENSMUSG00000082057	predicted gene 15789 [Source:MGI Symbol;Acc:MGI:3783231]	66783913	66786445	1	Gm15789	processed_pseudogene	1		ENSMUSG00000082057	0.0775274	0	0.0929281	0.0673782	0.409857
ENSMUSG00000061816	"myosin	light polypeptide 1 [Source:MGI Symbol;Acc:MGI:97269]"	66924295	66945404	-1	Myl1	protein_coding	1	ENSMUSG00000061816	0	0.217504	0.311401	0.0885917	0.0496319
ENSMUSG00000077328	"predicted gene	25832 [Source:MGI Symbol;Acc:MGI:5455609]"	66866797	66866926	1	Gm25832	snoRNA	1	ENSMUSG00000077328	0	0	0	0	0
ENSMUSG00000026003	"acyl-Coenzyme A dehydrogenase	long-chain [Source:MGI Symbol;Acc:MGI:87866]"	66830839	66863277	-1	Acadl	protein_coding	1	ENSMUSG00000026003	54.9791	28.9787	5.77435	0.643143	5.19029
ENSMUSG00000082769	predicted gene 15793 [Source:MGI Symbol;Acc:MGI:3783235]	66849108	66849602	-1	Gm15793	processed_pseudogene	1		ENSMUSG00000082769	1227.97	689.71	262.885	181.127	92.3077
ENSMUSG00000082212	predicted gene 15826 [Source:MGI Symbol;Acc:MGI:3801881]	66951829	66953469	1	Gm15826	processed_pseudogene	1		ENSMUSG00000082212	0	0	0	0	0
ENSMUSG00000082473	"kinesin family member 22	pseudogene [Source:MGI Symbol;Acc:MGI:109206]"	67585053	67587036	1	Kif22-ps	processed_pseudogene	1	ENSMUSG00000082473	0.0050236	0.12377	0.147193	0.123702	0.0136194
ENSMUSG00000086204	predicted gene 15668 [Source:MGI Symbol;Acc:MGI:3783110]	67249200	67323609	1	Gm15668	lincRNA	1		ENSMUSG00000086204	0	0	0	0	0
ENSMUSG00000077745	"predicted gene	26342 [Source:MGI Symbol;Acc:MGI:5456119]"	67257224	67257352	1	Gm26342	snoRNA	1	ENSMUSG00000077745	0	0	0	0	0
ENSMUSG00000025991	carbamoyl-phosphate synthetase 1 [Source:MGI Symbol;Acc:MGI:891996]	67123026	67231259	1	Cps1	protein_coding	1	NM_001080809	ENSMUSG00000025991	0.00333648	0.0205508	0.0933162	0.103906	0
ENSMUSG00000087329	predicted gene 15671 [Source:MGI Symbol;Acc:MGI:3783113]	68024243	68025763	1	Gm15671	lincRNA	1		ENSMUSG00000087329	0	0	0.0426182	0.0463509	0
ENSMUSG00000085075	predicted gene 15669 [Source:MGI Symbol;Acc:MGI:3783111]	67792481	67805324	1	Gm15669	lincRNA	1		ENSMUSG00000085075	0	0	0.748381	4.19173	0
ENSMUSG00000025997	IKAROS family zinc finger 2 [Source:MGI Symbol;Acc:MGI:1342541]	69531214	69687245	-1	Ikzf2	protein_coding	1	NM_011770	ENSMUSG00000025997	0.202434	0.235985	0.0477297	0.0224476	9.45328
ENSMUSG00000084332	predicted gene 8840 [Source:MGI Symbol;Acc:MGI:3647579]	69130914	69131299	-1	Gm8840	processed_pseudogene	1		ENSMUSG00000084332	0.954051	0.137459	0.133751	0	0
ENSMUSG00000062209	v-erb-a erythroblastic leukemia viral oncogene homolog 4 (avian) [Source:MGI Symbol;Acc:MGI:104771]	68032186	69108059	-1	Erbb4	protein_coding	1		ENSMUSG00000062209	0.138779	2.01943	0.0122247	0.00331238	0.00418026
ENSMUSG00000083795	predicted gene 15670 [Source:MGI Symbol;Acc:MGI:3783112]	68293280	68293726	-1	Gm15670	processed_pseudogene	1		ENSMUSG00000083795	0	0	0	0	0
ENSMUSG00000080539	"predicted gene	25542 [Source:MGI Symbol;Acc:MGI:5455319]"	68384942	68385035	-1	Gm25542	snRNA	1	ENSMUSG00000080539	0	0	0	0	0
ENSMUSG00000087514	predicted gene 16076 [Source:MGI Symbol;Acc:MGI:3802084]	69091913	69106740	-1	Gm16076	sense_intronic	1		ENSMUSG00000087514	0	0	0	0	0
ENSMUSG00000026000	LanC (bacterial lantibiotic synthetase component C)-like 1 [Source:MGI Symbol;Acc:MGI:1336997]	67000517	67038872	-1	Lancl1	protein_coding	1	NM_021295	ENSMUSG00000026000	11.2327	16.0007	304.45	282.868	32.3868
ENSMUSG00000026196	BRCA1 associated RING domain 1 [Source:MGI Symbol;Acc:MGI:1328361]	71027498	71103146	-1	Bard1	protein_coding	1	NM_007525	ENSMUSG00000026196	0.0441831	1.62613	3.13837	0.654205	0.110911
ENSMUSG00000089965	predicted gene 16236 [Source:MGI Symbol;Acc:MGI:3801868]	71039652	71040030	-1	Gm16236	processed_pseudogene	1		ENSMUSG00000089965	0	0	0.20877	0	0.283315
ENSMUSG00000045648	von Willebrand factor C domain-containing protein 2-like [Source:MGI Symbol;Acc:MGI:2444069]	70725715	70885397	1	Vwc2l	protein_coding	1	NM_177164	ENSMUSG00000045648	0	0	0.017911	0.00323017	0
ENSMUSG00000026192	5-aminoimidazole-4-carboxamide ribonucleotide formyltransferase/IMP cyclohydrolase [Source:MGI Symbol;Acc:MGI:1351352]	71557150	71579631	1	Atic	protein_coding	1	NM_026195	ENSMUSG00000026192	10.7851	16.2208	0.756942	0.60763	1.92146
ENSMUSG00000026193	fibronectin 1 [Source:MGI Symbol;Acc:MGI:95566]	71585520	71653200	-1	Fn1	protein_coding	1	NM_001276408	ENSMUSG00000026193	303.446	36.353	0.503649	0.739176	0.493139
ENSMUSG00000073652	apolipoprotein L 7d [Source:MGI Symbol;Acc:MGI:3723449]	71652837	71662843	1	Apol7d	antisense	1		ENSMUSG00000073652	0.487388	0.314754	0	0.0583375	0
ENSMUSG00000050296	"ATP-binding cassette	sub-family A (ABC1)	member 12 [Source:MGI Symbol;Acc:MGI:2676312]"	71242276	71414910	-1	Abca12	protein_coding	ENSMUSG00000050296	0	0.0285855	0.0395256	0.154436	0
ENSMUSG00000039395	melanoregulin [Source:MGI Symbol;Acc:MGI:2151839]	72159442	72212307	-1	Mreg	protein_coding	1	NM_001005423	ENSMUSG00000039395	0.367003	5.24249	11.1225	1.54955	0.121726
ENSMUSG00000053153	sperm associated antigen 16 [Source:MGI Symbol;Acc:MGI:1913972]	69826970	70725132	1	Spag16	processed_transcript	1		ENSMUSG00000053153	0	1.69484	129.856	85.2623	0.12474
ENSMUSG00000089345	"predicted gene	22665 [Source:MGI Symbol;Acc:MGI:5452442]"	69921473	69921747	-1	Gm22665	misc_RNA	1	ENSMUSG00000089345	0	0	0	0	0
ENSMUSG00000080524	"predicted gene	23879 [Source:MGI Symbol;Acc:MGI:5453656]"	69955004	69955129	-1	Gm23879	snRNA	1	ENSMUSG00000080524	0	4.11822	0	0	0
ENSMUSG00000075952	"predicted gene	23422 [Source:MGI Symbol;Acc:MGI:5453199]"	70596815	70596921	1	Gm23422	snRNA	1	ENSMUSG00000075952	0	0	0	0	0
ENSMUSG00000026188	transmembrane protein 169 [Source:MGI Symbol;Acc:MGI:2442781]	72284369	72303104	1	Tmem169	protein_coding	1	NM_175564	ENSMUSG00000026188	0.00327977	0.200554	0.149649	0.0482051	0.0088917
ENSMUSG00000039372	membrane-associated ring finger (C3HC4) 4 [Source:MGI Symbol;Acc:MGI:2683550]	72427112	72536930	-1	March4	protein_coding	1	NM_001045533	ENSMUSG00000039372	0.010265	0.317537	0.101167	0.142739	0.00834877
ENSMUSG00000085812	predicted gene 15843 [Source:MGI Symbol;Acc:MGI:3801845]	72459499	72460027	1	Gm15843	processed_pseudogene	1		ENSMUSG00000085812	89.3715	74.8597	21.2775	14.0701	14.6764
ENSMUSG00000026189	peroxisomal trans-2-enoyl-CoA reductase [Source:MGI Symbol;Acc:MGI:2148199]	72259167	72284314	-1	Pecr	protein_coding	1	NM_023523	ENSMUSG00000026189	4.25227	1.82741	0.343577	0.0547078	1.69704
ENSMUSG00000026187	X-ray repair complementing defective repair in Chinese hamster cells 5 [Source:MGI Symbol;Acc:MGI:104517]	72307421	72394952	1	Xrcc5	protein_coding	1	NM_009533	ENSMUSG00000026187	9.22914	11.5763	11.8411	3.99175	17.6785
ENSMUSG00000039354	"SWI/SNF related matrix associated	actin dependent regulator of chromatin	subfamily a-like 1 [Source:MGI Symbol;Acc:MGI:1859183]"	72583251	72633134	1	Smarcal1	protein_coding	ENSMUSG00000039354	4.46495	7.45994	8.05029	3.939	12.3818
ENSMUSG00000039342	ankyrin and armadillo repeat containing [Source:MGI Symbol;Acc:MGI:2442559]	72642980	72700564	-1	Ankar	protein_coding	1	NM_176980	ENSMUSG00000039342	0	0	50.8418	16.5115	0.0193912
ENSMUSG00000026185	insulin-like growth factor binding protein 5 [Source:MGI Symbol;Acc:MGI:96440]	72857932	72874884	-1	Igfbp5	protein_coding	1	NM_010518	ENSMUSG00000026185	0.146154	18.5014	0.0204897	0.0111422	0.312817
ENSMUSG00000046330	ribosomal protein L37a [Source:MGI Symbol;Acc:MGI:98068]	72711260	72713809	1	Rpl37a	protein_coding	1	NM_009084	ENSMUSG00000046330	543.53	267.865	250.767	205.357	66.7543
ENSMUSG00000039323	insulin-like growth factor binding protein 2 [Source:MGI Symbol;Acc:MGI:96437]	72824503	72852474	1	Igfbp2	protein_coding	1	NM_008342	ENSMUSG00000039323	278.347	192.871	5.76887	1.29152	0.0379576
ENSMUSG00000088666	"predicted gene	25329 [Source:MGI Symbol;Acc:MGI:5455106]"	73763710	73763835	1	Gm25329	rRNA	1	ENSMUSG00000088666	0	0	0	0	0
ENSMUSG00000026180	chemokine (C-X-C motif) receptor 2 [Source:MGI Symbol;Acc:MGI:105303]	74153989	74161246	1	Cxcr2	protein_coding	1	NM_009909	ENSMUSG00000026180	0.00631121	0.0425207	0	0.00457084	0
ENSMUSG00000061815	RUN and FYVE domain containing 4 [Source:MGI Symbol;Acc:MGI:3588214]	74125541	74148223	1	Rufy4	protein_coding	1	NM_001034060	ENSMUSG00000061815	1.01016	2.90776	0.0199753	0	0.019448
ENSMUSG00000048480	chemokine (C-X-C motif) receptor 1 [Source:MGI Symbol;Acc:MGI:2448715]	74191785	74194631	-1	Cxcr1	protein_coding	1		ENSMUSG00000048480	0	0	0	0	0
ENSMUSG00000087820	microRNA 1928 [Source:MGI Symbol;Acc:MGI:3836960]	74206554	74206620	-1	Mir1928	miRNA	1		ENSMUSG00000087820	0	0	0	0	0
ENSMUSG00000064272	G protein-coupled bile acid receptor 1 [Source:MGI Symbol;Acc:MGI:2653863]	74278550	74279624	1	Gpbar1	protein_coding	1	NM_174985	ENSMUSG00000064272	0	0.112719	0	0.0447315	0.0279075
ENSMUSG00000055322	tensin 1 [Source:MGI Symbol;Acc:MGI:104552]	73910231	74124449	-1	Tns1	protein_coding	1		ENSMUSG00000055322	34.9639	13.1175	5.22069	36.545	0.377743
ENSMUSG00000006304	"actin related protein 2/3 complex	subunit 2 [Source:MGI Symbol;Acc:MGI:1923959]"	74236084	74268209	1	Arpc2	protein_coding	1	ENSMUSG00000006304	226.98	105.839	75.0985	58.0142	22.2835
ENSMUSG00000026179	paroxysmal nonkinesiogenic dyskinesia [Source:MGI Symbol;Acc:MGI:1930773]	74284930	74353694	1	Pnkd	protein_coding	1	NM_025580	ENSMUSG00000026179	6.87504	6.4779	22.2306	31.5196	10.172
ENSMUSG00000006301	transmembrane BAX inhibitor motif containing 1 [Source:MGI Symbol;Acc:MGI:1916910]	74288247	74305622	-1	Tmbim1	protein_coding	1	NM_027154	ENSMUSG00000006301	38.6569	63.7383	1.29004	0.259017	8.74618
ENSMUSG00000026177	"solute carrier family 11 (proton-coupled divalent metal ion transporters)	member 1 [Source:MGI Symbol;Acc:MGI:1345275]"	74375195	74386062	1	Slc11a1	protein_coding	1	ENSMUSG00000026177	0.317566	0.434671	0.0733103	0.122664	0.264023
ENSMUSG00000026176	"CTD (carboxy-terminal domain	RNA polymerase II	polypeptide A) small phosphatase 1 [Source:MGI Symbol;Acc:MGI:2654470]"	74391509	74397285	1	Ctdsp1	protein_coding	ENSMUSG00000026176	7.93125	22.9472	0.71074	0.188888	10.437
ENSMUSG00000065468	microRNA 26b [Source:MGI Symbol;Acc:MGI:2676901]	74394310	74394394	1	Mir26b	miRNA	1		ENSMUSG00000065468	0	0	0	0	0
ENSMUSG00000006299	angio-associated migratory protein [Source:MGI Symbol;Acc:MGI:107809]	74279840	74284738	-1	Aamp	protein_coding	1	NM_146110	ENSMUSG00000006299	91.0783	87.8921	244.449	185.069	36.0644
ENSMUSG00000073650	ciliogenesis associated TTC17 interacting protein [Source:MGI Symbol;Acc:MGI:2685062]	74362108	74369321	1	Catip	protein_coding	1	NM_001033345	ENSMUSG00000073650	1.93108	2.17004	28.0268	32.4966	0.309646
ENSMUSG00000026182	transition protein 1 [Source:MGI Symbol;Acc:MGI:98784]	73015074	73015909	-1	Tnp1	protein_coding	1	NM_009407	ENSMUSG00000026182	0.0851587	0.69937	1221.39	11493.6	37.1127
ENSMUSG00000026172	BCS1-like (yeast) [Source:MGI Symbol;Acc:MGI:1914071]	74588289	74592443	1	Bcs1l	protein_coding	1		ENSMUSG00000026172	4.10304	3.35212	1.98924	1.16771	3.8764
ENSMUSG00000026175	villin 1 [Source:MGI Symbol;Acc:MGI:98930]	74409376	74435559	1	Vil1	protein_coding	1	NM_009509	ENSMUSG00000026175	0	7.80908	0.0433918	0.0779582	0
ENSMUSG00000033364	ubiquitin specific peptidase 37 [Source:MGI Symbol;Acc:MGI:2442483]	74435511	74544284	-1	Usp37	protein_coding	1		ENSMUSG00000033364	1.03627	9.71837	10.9711	20.2245	5.58951
ENSMUSG00000026174	rcd1 (required for cell differentiation) homolog 1 (S. pombe) [Source:MGI Symbol;Acc:MGI:1928902]	74506058	74530842	1	Rqcd1	protein_coding	1	NM_021383	ENSMUSG00000026174	7.75833	13.8174	17.2937	6.05566	4.75878
ENSMUSG00000026173	"phospholipase C	delta 4 [Source:MGI Symbol;Acc:MGI:107469]"	74542888	74567794	1	Plcd4	nonsense_mediated_decay	1	ENSMUSG00000026173	0.127537	0.0713897	36.7849	63.2039	0.516096
ENSMUSG00000026135	zinc finger protein 142 [Source:MGI Symbol;Acc:MGI:1924514]	74565127	74588246	-1	Zfp142	protein_coding	1	NM_029888	ENSMUSG00000026135	1.04866	5.51593	1.1506	0.478561	2.4375
ENSMUSG00000026171	ring finger protein 25 [Source:MGI Symbol;Acc:MGI:1890215]	74593748	74601397	-1	Rnf25	nonsense_mediated_decay	1		ENSMUSG00000026171	13.1046	26.5323	32.3939	65.8634	24.9958
ENSMUSG00000006542	"protein kinase	AMP-activated	gamma 3 non-catatlytic subunit [Source:MGI Symbol;Acc:MGI:1891343]"	74738922	74749221	-1	Prkag3	nonsense_mediated_decay	ENSMUSG00000006542	0	0.207014	0.00605008	0	0
ENSMUSG00000026170	"cytochrome P450	family 27	subfamily a	polypeptide 1 [Source:MGI Symbol;Acc:MGI:88594]"	74713574	74737892	1	Cyp27a1	ENSMUSG00000026170	1.86186	1.49566	1.66019	0.737605	0.330757
ENSMUSG00000033227	"wingless-type MMTV integration site family	member 6 [Source:MGI Symbol;Acc:MGI:98960]"	74771892	74785322	1	Wnt6	protein_coding	1	ENSMUSG00000033227	4.25944	2.37013	2.84281	0.416873	0.0130041
ENSMUSG00000026167	"wingless-type MMTV integration site family	member 10A [Source:MGI Symbol;Acc:MGI:108071]"	74791516	74804179	1	Wnt10a	protein_coding	1	ENSMUSG00000026167	0.430276	0.675395	0.00525739	0.0171536	0
ENSMUSG00000033257	"tubulin tyrosine ligase-like family	member 4 [Source:MGI Symbol;Acc:MGI:1914784]"	74661745	74703730	1	Ttll4	protein_coding	1	ENSMUSG00000033257	2.18011	36.1124	25.6576	88.4876	7.42989
ENSMUSG00000055197	FEV (ETS oncogene family) [Source:MGI Symbol;Acc:MGI:2449712]	74881509	74885419	-1	Fev	protein_coding	1	NM_153111	ENSMUSG00000055197	0.0870213	0.0190536	1.2083	1.02321	0
ENSMUSG00000006546	"crystallin	beta A2 [Source:MGI Symbol;Acc:MGI:104336]"	74889934	74893143	-1	Cryba2	protein_coding	1	ENSMUSG00000006546	0	0.0238696	0.255482	1.08617	0
ENSMUSG00000065616	microRNA 375 [Source:MGI Symbol;Acc:MGI:3619376]	74900658	74900721	-1	Mir375	miRNA	1		ENSMUSG00000065616	0	0	0	0	0
ENSMUSG00000033276	serine/threonine kinase 36 [Source:MGI Symbol;Acc:MGI:1920831]	74601445	74636894	1	Stk36	protein_coding	1	NM_175031	ENSMUSG00000033276	0.210812	1.30015	14.5479	37.9621	0.730172
ENSMUSG00000089964	predicted gene 16582 [Source:MGI Symbol;Acc:MGI:4415002]	74850895	74879953	1	Gm16582	processed_transcript	1		ENSMUSG00000089964	0	0	0	0	0
ENSMUSG00000090071	"cyclin-dependent kinase 5	regulatory subunit 2 (p39) [Source:MGI Symbol;Acc:MGI:1330828]"	74854934	74857732	1	Cdk5r2	protein_coding	1	ENSMUSG00000090071	0.0116873	0.2101	0	0.0088191	0
ENSMUSG00000026162	nonhomologous end-joining factor 1 [Source:MGI Symbol;Acc:MGI:1922820]	74967139	75125200	-1	Nhej1	protein_coding	1	NM_029342	ENSMUSG00000026162	3.79603	2.88299	22.4211	9.80589	3.05188
ENSMUSG00000026205	"solute carrier family 23 (nucleobase transporters)	member 3 [Source:MGI Symbol;Acc:MGI:104516]"	75125541	75133890	-1	Slc23a3	protein_coding	1	ENSMUSG00000026205	0.00965301	0.297284	0	0.0139822	0.0785103
ENSMUSG00000006538	Indian hedgehog [Source:MGI Symbol;Acc:MGI:96533]	74945315	74951672	-1	Ihh	protein_coding	1	NM_010544	ENSMUSG00000006538	0	0.423978	0.227478	0.0345133	0.231474
ENSMUSG00000047021	coiled-coil domain containing 108 [Source:MGI Symbol;Acc:MGI:2444274]	74902071	74935599	-1	Ccdc108	protein_coding	1	NM_001039495	ENSMUSG00000047021	0	1.2101	93.1523	35.6409	0.0788718
ENSMUSG00000089653	predicted gene 15841 [Source:MGI Symbol;Acc:MGI:3801860]	74902371	74907653	1	Gm15841	antisense	1		ENSMUSG00000089653	0	0	0	0	0
ENSMUSG00000033159	cyclin Pas1/PHO80 domain containing 1 [Source:MGI Symbol;Acc:MGI:1916421]	75134554	75142711	-1	Cnppd1	protein_coding	1	NM_026977	ENSMUSG00000033159	13.0615	10.1931	24.9564	14.6949	9.26353
ENSMUSG00000026197	"zinc finger	AN1 type domain 2B [Source:MGI Symbol;Acc:MGI:1916068]"	75168646	75171629	1	Zfand2b	protein_coding	1	ENSMUSG00000026197	6.81076	7.62444	0.95526	0.373634	7.3466
ENSMUSG00000049339	"family with sequence similarity 134	member A [Source:MGI Symbol;Acc:MGI:2388278]"	75142778	75147913	1	Fam134a	nonsense_mediated_decay	1	ENSMUSG00000049339	6.18432	13.1861	67.2283	39.9613	13.4178
ENSMUSG00000026198	"ATP-binding cassette	sub-family B (MDR/TAP)	member 6 [Source:MGI Symbol;Acc:MGI:1921354]"	75171717	75180392	-1	Abcb6	protein_coding	ENSMUSG00000026198	7.63352	15.0322	51.6106	31.0132	11.0692
ENSMUSG00000033124	autophagy related 9A [Source:MGI Symbol;Acc:MGI:2138446]	75180860	75192196	-1	Atg9a	protein_coding	1		ENSMUSG00000033124	1.71091	2.78179	31.484	44.9222	4.13389
ENSMUSG00000026199	ankyrin repeat and zinc finger domain containing 1 [Source:MGI Symbol;Acc:MGI:1098746]	75192151	75199387	1	Ankzf1	retained_intron	1		ENSMUSG00000026199	6.2752	6.73295	0.827512	4.38524	24.4801
ENSMUSG00000026200	"galactosidase	beta 1-like [Source:MGI Symbol;Acc:MGI:1921827]"	75198236	75210813	-1	Glb1l	processed_transcript	1	ENSMUSG00000026200	0.506357	2.30867	34.1736	24.8333	5.54367
ENSMUSG00000026201	serine/threonine kinase 16 [Source:MGI Symbol;Acc:MGI:1313271]	75210838	75215606	1	Stk16	protein_coding	1	NM_011494	ENSMUSG00000026201	16.518	20.3727	53.8104	26.293	23.9433
ENSMUSG00000026202	"tubulin	alpha 4A [Source:MGI Symbol;Acc:MGI:1095410]"	75214228	75219865	-1	Tuba4a	protein_coding	1	ENSMUSG00000026202	8.08473	10.3541	3.55598	21.7561	2.82706
ENSMUSG00000026203	"DnaJ (Hsp40) homolog	subfamily B	member 2 [Source:MGI Symbol;Acc:MGI:1928739]"	75236406	75245692	1	Dnajb2	protein_coding	ENSMUSG00000026203	4.43555	19.8501	86.6798	76.0605	17.0824
ENSMUSG00000033061	regulated endocrine-specific protein 18 [Source:MGI Symbol;Acc:MGI:1098222]	75272199	75278415	-1	Resp18	protein_coding	1	NM_009049	ENSMUSG00000033061	0	0	0.0239083	0.0519929	0.365536
ENSMUSG00000026204	"protein tyrosine phosphatase	receptor type	N [Source:MGI Symbol;Acc:MGI:102765]"	75247027	75264502	-1	Ptprn	protein_coding	ENSMUSG00000026204	5.11027	4.64798	0.0108553	0.0590411	0.0405178
ENSMUSG00000026208	desmin [Source:MGI Symbol;Acc:MGI:94885]	75360329	75368579	1	Des	protein_coding	1	NM_010043	ENSMUSG00000026208	19.4773	21.8621	0.0379185	0.0962259	0.00428817
ENSMUSG00000085653	predicted gene 15179 [Source:MGI Symbol;Acc:MGI:3705125]	75368212	75375012	-1	Gm15179	antisense	1		ENSMUSG00000085653	0	0	0	0	0
ENSMUSG00000026207	SPEG complex locus [Source:MGI Symbol;Acc:MGI:109282]	75375297	75432320	1	Speg	protein_coding	1	NM_007463	ENSMUSG00000026207	21.8914	6.27766	0.04736	0.0606505	0.0315651
ENSMUSG00000086053	predicted gene 15178 [Source:MGI Symbol;Acc:MGI:3705132]	75392131	75396363	-1	Gm15178	antisense	1		ENSMUSG00000086053	0	0	0	0	0
ENSMUSG00000033007	acid-sensing (proton-gated) ion channel family member 4 [Source:MGI Symbol;Acc:MGI:2652846]	75450436	75474343	1	Asic4	protein_coding	1		ENSMUSG00000033007	0.0151366	0.149659	0.0201605	0.0164432	0
ENSMUSG00000032997	chondroitin polymerizing factor [Source:MGI Symbol;Acc:MGI:106576]	75474569	75479307	-1	Chpf	protein_coding	1	NM_001001566	ENSMUSG00000032997	21.5372	8.21449	2.81844	2.77811	1.62057
ENSMUSG00000026209	aspartyl aminopeptidase [Source:MGI Symbol;Acc:MGI:1278328]	75307896	75317990	-1	Dnpep	protein_coding	1	NM_001110831	ENSMUSG00000026209	36.8966	16.709	69.7128	29.9627	28.7108
ENSMUSG00000051703	transmembrane protein 198 [Source:MGI Symbol;Acc:MGI:2443133]	75479532	75485705	1	Tmem198	protein_coding	1	NM_177056	ENSMUSG00000051703	0.212818	0.323814	0.295071	0.414429	0.188966
ENSMUSG00000026211	obscurin-like 1 [Source:MGI Symbol;Acc:MGI:2138628]	75479310	75506452	-1	Obsl1	retained_intron	1		ENSMUSG00000026211	5.76087	19.7235	2.69218	1.26966	0.00718546
ENSMUSG00000032968	inhibin alpha [Source:MGI Symbol;Acc:MGI:96569]	75507077	75510366	1	Inha	protein_coding	1	NM_010564	ENSMUSG00000032968	28.5508	40.9589	2.84202	1.57097	0.00954657
ENSMUSG00000082745	predicted gene 15181 [Source:MGI Symbol;Acc:MGI:3705876]	75514107	75514283	-1	Gm15181	unprocessed_pseudogene	1		ENSMUSG00000082745	17.2815	57.0965	3.96829	4.31586	0
ENSMUSG00000026213	serine/threonine kinase 11 interacting protein [Source:MGI Symbol;Acc:MGI:1918978]	75521529	75537335	1	Stk11ip	protein_coding	1	NM_027886	ENSMUSG00000026213	1.1655	3.05036	1.49526	1.27357	2.72625
ENSMUSG00000082059	predicted gene 15183 [Source:MGI Symbol;Acc:MGI:3705481]	75542211	75542558	1	Gm15183	processed_pseudogene	1		ENSMUSG00000082059	0	0	0	0	0
ENSMUSG00000083244	predicted gene 15180 [Source:MGI Symbol;Acc:MGI:3705360]	75568083	75568574	1	Gm15180	processed_pseudogene	1		ENSMUSG00000083244	0	0	0	0	0
ENSMUSG00000006576	"solute carrier family 4 (anion exchanger)	member 3 [Source:MGI Symbol;Acc:MGI:109350]"	75546266	75562172	1	Slc4a3	protein_coding	1	ENSMUSG00000006576	2.82443	22.3123	2.36316	0.893476	1.58149
ENSMUSG00000082528	predicted gene 15182 [Source:MGI Symbol;Acc:MGI:3705533]	75624654	75626329	1	Gm15182	processed_pseudogene	1		ENSMUSG00000082528	0	0	0	0	0
ENSMUSG00000082012	predicted gene 5257 [Source:MGI Symbol;Acc:MGI:3647791]	75636390	75637179	1	Gm5257	processed_pseudogene	1		ENSMUSG00000082012	1.53394	3.08641	0.817181	0.488815	0.478243
ENSMUSG00000089326	"predicted gene	25974 [Source:MGI Symbol;Acc:MGI:5455751]"	77144753	77144846	1	Gm25974	rRNA	1	ENSMUSG00000089326	0	0	0	0	0
ENSMUSG00000033021	GDP-mannose pyrophosphorylase A [Source:MGI Symbol;Acc:MGI:1916330]	75435930	75443179	1	Gmppa	protein_coding	1	NM_133708	ENSMUSG00000033021	7.21233	4.04939	17.1356	10.5406	20.5831
ENSMUSG00000026235	Eph receptor A4 [Source:MGI Symbol;Acc:MGI:98277]	77367185	77515088	-1	Epha4	nonsense_mediated_decay	1		ENSMUSG00000026235	0.240884	1.90271	0.00982621	0.00641217	0
ENSMUSG00000065215	"predicted gene	26263 [Source:MGI Symbol;Acc:MGI:5456040]"	77898283	77898446	-1	Gm26263	snRNA	1	ENSMUSG00000065215	0	0	0	0	0
ENSMUSG00000004872	paired box 3 [Source:MGI Symbol;Acc:MGI:97487]	78101267	78197134	-1	Pax3	protein_coding	1	NM_001159520	ENSMUSG00000004872	0.0444227	0.00357662	0.171151	0.0874434	0
ENSMUSG00000090486	cDNA sequence BC035947 [Source:MGI Symbol;Acc:MGI:2652858]	78497026	78512158	-1	BC035947	protein_coding	1		ENSMUSG00000090486	0	0.000714847	1.04918	0.114574	0.00484353
ENSMUSG00000012187	monoacylglycerol O-acyltransferase 1 [Source:MGI Symbol;Acc:MGI:1915643]	78510991	78538173	1	Mogat1	protein_coding	1		ENSMUSG00000012187	0	0.048705	0.0119657	0.715858	0.149634
ENSMUSG00000032908	sphingosine-1-phosphate phosphotase 2 [Source:MGI Symbol;Acc:MGI:3589109]	78310345	78420289	1	Sgpp2	protein_coding	1	NM_001004173	ENSMUSG00000032908	0.0174778	0.833675	5.68519	0.840162	0.183693
ENSMUSG00000026245	"phenylalanyl-tRNA synthetase	beta subunit [Source:MGI Symbol;Acc:MGI:1346035]"	78417975	78488897	-1	Farsb	protein_coding	1	ENSMUSG00000026245	13.8051	28.9076	30.4989	12.8973	12.1103
ENSMUSG00000047330	"potassium voltage-gated channel	Isk-related subfamily	gene 4 [Source:MGI Symbol;Acc:MGI:1891125]"	78816758	78820028	1	Kcne4	protein_coding	ENSMUSG00000047330	5.58758	11.0919	0.242802	0.520814	0.0188321
ENSMUSG00000050711	secretogranin II [Source:MGI Symbol;Acc:MGI:103033]	79434669	79440120	-1	Scg2	protein_coding	1		ENSMUSG00000050711	0.0840177	0.503179	0.0391551	0.0609445	0.102126
ENSMUSG00000072978	predicted pseudogene 5830 [Source:MGI Symbol;Acc:MGI:3647375]	78967637	78968079	-1	Gm5830	processed_pseudogene	1		ENSMUSG00000072978	173.651	129.816	49.293	26.5741	22.1658
ENSMUSG00000032883	acyl-CoA synthetase long-chain family member 3 [Source:MGI Symbol;Acc:MGI:1921455]	78657825	78707743	1	Acsl3	protein_coding	1	NM_028817	ENSMUSG00000032883	16.1176	73.4028	29.855	6.29244	15.5708
ENSMUSG00000079470	"UTP14	U3 small nucleolar ribonucleoprotein	homolog B (yeast) [Source:MGI Symbol;Acc:MGI:2445092]"	78658038	78671512	1	Utp14b	protein_coding	ENSMUSG00000079470	0.361054	4.90318	11.4837	11.57	2.29211
ENSMUSG00000077782	"predicted gene	24160 [Source:MGI Symbol;Acc:MGI:5453937]"	79513739	79513864	-1	Gm24160	snoRNA	1	ENSMUSG00000077782	0	0	0	0	0
ENSMUSG00000054702	"adaptor-related protein complex AP-1	sigma 3 [Source:MGI Symbol;Acc:MGI:1891304]"	79606876	79671972	-1	Ap1s3	protein_coding	1	ENSMUSG00000054702	0.237403	3.29981	0.0222662	0.0435896	18.2071
ENSMUSG00000067106	predicted pseudogene 5529 [Source:MGI Symbol;Acc:MGI:3646377]	79922536	79923426	-1	Gm5529	processed_pseudogene	1		ENSMUSG00000067106	26.9402	19.7965	2.16275	0.439975	5.60605
ENSMUSG00000026249	"serine (or cysteine) peptidase inhibitor	clade E	member 2 [Source:MGI Symbol;Acc:MGI:101780]"	79794197	79861180	-1	Serpine2	protein_coding	ENSMUSG00000026249	41.1677	32.0537	0.0949616	0.096824	10.4988
ENSMUSG00000043230	"family with sequence similarity 124	member B [Source:MGI Symbol;Acc:MGI:3026880]"	80198706	80218473	-1	Fam124b	protein_coding	1	ENSMUSG00000043230	0	0.0691955	0.403973	1.68419	0
ENSMUSG00000073643	WD repeat and FYVE domain containing 1 [Source:MGI Symbol;Acc:MGI:1916618]	79702262	79776143	-1	Wdfy1	protein_coding	1	NM_001111279	ENSMUSG00000073643	6.4381	22.6042	11.6866	49.9764	13.3286
ENSMUSG00000026248	mitochondrial ribosomal protein L44 [Source:MGI Symbol;Acc:MGI:1916413]	79776018	79781445	1	Mrpl44	protein_coding	1	NM_001081210	ENSMUSG00000026248	14.9625	18.1498	14.5327	4.02845	3.22357
ENSMUSG00000090637	predicted gene 6189 [Source:MGI Symbol;Acc:MGI:3643154]	80383104	80385185	-1	Gm6189	processed_pseudogene	1		ENSMUSG00000090637	0.332724	0.533491	0.474785	0.812422	0.212624
ENSMUSG00000054976	neuronal tyrosine-phophorylated phosphoinositide 3-kinase adaptor 2 [Source:MGI Symbol;Acc:MGI:2443135]	81076950	81341764	1	Nyap2	protein_coding	1		ENSMUSG00000054976	0.00733841	0.00167408	0	0.00644605	0.00165792
ENSMUSG00000087008	predicted gene 5530 [Source:MGI Symbol;Acc:MGI:3646374]	81741985	81742969	-1	Gm5530	processed_pseudogene	1		ENSMUSG00000087008	7.37469	16.1632	0.168287	0.0166388	0.124569
ENSMUSG00000055980	insulin receptor substrate 1 [Source:MGI Symbol;Acc:MGI:99454]	82233101	82291416	-1	Irs1	protein_coding	1	NM_010570	ENSMUSG00000055980	1.11696	1.18455	0.354951	0.0318085	0.457337
ENSMUSG00000022591	predicted gene 9747 [Source:MGI Symbol;Acc:MGI:3710571]	82233112	82235933	1	Gm9747	protein_coding	1		ENSMUSG00000022591	0	0	0	0	0
ENSMUSG00000038608	dedicator of cytokinesis 10 [Source:MGI Symbol;Acc:MGI:2146320]	80501073	80758527	-1	Dock10	protein_coding	1	NM_175291	ENSMUSG00000038608	0.214431	1.27448	0	0.00379485	0.536201
ENSMUSG00000026142	rhomboid domain containing 1 [Source:MGI Symbol;Acc:MGI:1924117]	82316452	82445366	1	Rhbdd1	protein_coding	1	NM_029777	ENSMUSG00000026142	3.91196	4.13574	4.70224	7.73362	1.61323
ENSMUSG00000067158	"collagen	type IV	alpha 4 [Source:MGI Symbol;Acc:MGI:104687]"	82448423	82586849	-1	Col4a4	protein_coding	ENSMUSG00000067158	3.28053	5.31654	0.512211	0.342239	0.0156709
ENSMUSG00000004364	cullin 3 [Source:MGI Symbol;Acc:MGI:1347360]	80264923	80340480	-1	Cul3	protein_coding	1	NM_016716	ENSMUSG00000004364	192.089	224.428	639.351	576.545	99.6665
ENSMUSG00000026149	transmembrane 4 L six family member 20 [Source:MGI Symbol;Acc:MGI:1913511]	82756649	82768461	-1	Tm4sf20	protein_coding	1	NM_025453	ENSMUSG00000026149	0	0	0.0091414	0.0198841	0.0372165
ENSMUSG00000026166	chemokine (C-C motif) ligand 20 [Source:MGI Symbol;Acc:MGI:1329031]	83116766	83119167	1	Ccl20	protein_coding	1		ENSMUSG00000026166	1.27336	0.584713	0	0	0
ENSMUSG00000038496	"solute carrier family 19	member 3 [Source:MGI Symbol;Acc:MGI:1931307]"	83012523	83038448	-1	Slc19a3	protein_coding	1	ENSMUSG00000038496	0.240608	0.261507	0.00444907	0	0.41525
ENSMUSG00000026159	ArfGAP with FG repeats 1 [Source:MGI Symbol;Acc:MGI:1333754]	82839483	82901182	1	Agfg1	protein_coding	1	NM_010472	ENSMUSG00000026159	5.93596	8.94116	23.069	19.6076	2.79179
ENSMUSG00000079465	"collagen	type IV	alpha 3 [Source:MGI Symbol;Acc:MGI:104688]"	82586921	82722059	1	Col4a3	retained_intron	ENSMUSG00000079465	1.41433	5.13713	0.149712	0.860507	0.0760274
ENSMUSG00000065055	nuclear encoded rRNA 5S 213 [Source:MGI Symbol;Acc:MGI:4422078]	82635013	82635110	1	n-R5s213	rRNA	1		ENSMUSG00000065055	0	22.4296	0	0	0
ENSMUSG00000026150	mitochondrial fission factor [Source:MGI Symbol;Acc:MGI:1922984]	82724890	82752394	1	Mff	protein_coding	1	NM_029409	ENSMUSG00000026150	120.112	59.7565	220.825	189.108	34.6631
ENSMUSG00000053161	dynein assembly factor with WDR repeat domains 1 [Source:MGI Symbol;Acc:MGI:1923089]	83159752	83210574	1	Daw1	protein_coding	1		ENSMUSG00000053161	0	0.4947	32.0262	18.8345	0.0456089
ENSMUSG00000084443	nuclear encoded rRNA 5S 214 [Source:MGI Symbol;Acc:MGI:4422079]	83216671	83216791	-1	n-R5s214	rRNA	1		ENSMUSG00000084443	0	0	0	0	0
ENSMUSG00000077736	"predicted gene	24555 [Source:MGI Symbol;Acc:MGI:5454332]"	83921918	83922041	1	Gm24555	snoRNA	1	ENSMUSG00000077736	0	0	0	0	0
ENSMUSG00000045658	phosphotyrosine interaction domain containing 1 [Source:MGI Symbol;Acc:MGI:2138391]	84036296	84364180	-1	Pid1	protein_coding	1	NM_001003948	ENSMUSG00000045658	6.51974	1.9439	0.0563402	0.0779825	0.172039
ENSMUSG00000036766	delta/notch-like EGF-related receptor [Source:MGI Symbol;Acc:MGI:2152889]	84369839	84696221	-1	Dner	protein_coding	1	NM_152915	ENSMUSG00000036766	0.722094	1.00621	0.0104156	0.0490874	0
ENSMUSG00000026163	"SPHK1 interactor	AKAP domain containing [Source:MGI Symbol;Acc:MGI:1924879]"	83254139	83408200	-1	Sphkap	protein_coding	1	ENSMUSG00000026163	0	0.533657	20.7697	12.241	0.00546219
ENSMUSG00000079140	predicted gene 6374 [Source:MGI Symbol;Acc:MGI:3647016]	83314513	83315300	1	Gm6374	processed_pseudogene	1		ENSMUSG00000079140	14.778	19.8471	34.5558	52.2817	8.39056
ENSMUSG00000026220	"solute carrier family 16 (monocarboxylic acid transporters)	member 14 [Source:MGI Symbol;Acc:MGI:1919031]"	84905898	84935134	-1	Slc16a14	protein_coding	1	ENSMUSG00000026220	0	0.428794	0.0119207	0.0216081	0.0930192
ENSMUSG00000073633	F-box protein 36 [Source:MGI Symbol;Acc:MGI:1289192]	84839841	84900487	1	Fbxo36	protein_coding	1	NM_025386	ENSMUSG00000073633	2.37002	2.83848	102.688	121.925	6.5126
ENSMUSG00000061852	predicted gene 7582 [Source:MGI Symbol;Acc:MGI:3643856]	85027954	85041958	-1	Gm7582	unprocessed_pseudogene	1		ENSMUSG00000061852	4.14073	2.97483	0	0.260041	1.94685
ENSMUSG00000089976	predicted pseudogene 2389 [Source:MGI Symbol;Acc:MGI:3780557]	85061154	85062642	1	Gm2389	unprocessed_pseudogene	1		ENSMUSG00000089976	2.27614	0.623098	0	0	0
ENSMUSG00000064281	"ribosomal protein L19	pseudogene 1 [Source:MGI Symbol;Acc:MGI:3642668]"	85012114	85012704	1	Rpl19-ps1	processed_pseudogene	1	ENSMUSG00000064281	220.55	169.505	61.4623	40.3671	39.7738
ENSMUSG00000026219	thyroid hormone receptor interactor 12 [Source:MGI Symbol;Acc:MGI:1309481]	84721189	84840516	-1	Trip12	protein_coding	1		ENSMUSG00000026219	21.4786	56.5633	126.761	84.9383	31.0255
ENSMUSG00000091199	predicted gene 2619 [Source:MGI Symbol;Acc:MGI:3780787]	85308659	85327306	-1	Gm2619	processed_transcript	1		ENSMUSG00000091199	5.45227	3.64187	0	0.12636	1.89204
ENSMUSG00000089652	predicted gene 16025 [Source:MGI Symbol;Acc:MGI:3802144]	85326729	85342615	1	Gm16025	lincRNA	1		ENSMUSG00000089652	0	0.964374	0.00535939	0.0226361	0.0490931
ENSMUSG00000089937	predicted gene 7281 [Source:MGI Symbol;Acc:MGI:3779713]	85332716	85342086	-1	Gm7281	unprocessed_pseudogene	1		ENSMUSG00000089937	0	0.0573675	0	0.0817558	0
ENSMUSG00000070034	Sp110 nuclear body protein [Source:MGI Symbol;Acc:MGI:1923364]	85576899	85598817	-1	Sp110	retained_intron	1		ENSMUSG00000070034	1.10939	0.491905	0.0416204	0.0603543	0.409492
ENSMUSG00000089844	RIKEN cDNA A530032D15Rik gene [Source:MGI Symbol;Acc:MGI:3037746]	85083069	85109853	-1	A530032D15Rik	protein_coding	1		ENSMUSG00000089844	0.102016	1.00094	0.0942204	0.131561	0.933003
ENSMUSG00000073631	predicted gene 10553 [Source:MGI Symbol;Acc:MGI:3642178]	85100164	85100535	1	Gm10553	protein_coding	1		ENSMUSG00000073631	0	0	0.0176294	0.103288	0
ENSMUSG00000072109	RIKEN cDNA A530040E14 gene [Source:MGI Symbol;Acc:MGI:3612703]	85105946	85114035	1	A530040E14Rik	antisense	1		ENSMUSG00000072109	0.000684034	0.866785	0.113066	0.338711	0.711399
ENSMUSG00000090252	predicted gene 16028 [Source:MGI Symbol;Acc:MGI:3801982]	85246851	85255465	1	Gm16028	antisense	1		ENSMUSG00000090252	0	0	0	0	0
ENSMUSG00000052477	RIKEN cDNA C130026I21 gene [Source:MGI Symbol;Acc:MGI:3612702]	84992690	85270566	-1	C130026I21Rik	processed_transcript	1		ENSMUSG00000052477	0.142156	0.00112456	0.00555497	0.0128129	0.00595056
ENSMUSG00000090128	predicted gene 16038 [Source:MGI Symbol;Acc:MGI:3802117]	85115319	85117237	1	Gm16038	unprocessed_pseudogene	1		ENSMUSG00000090128	0	0	0	0	0
ENSMUSG00000089763	predicted pseudogene 2635 [Source:MGI Symbol;Acc:MGI:3780803]	85156809	85157722	-1	Gm2635	processed_pseudogene	1		ENSMUSG00000089763	0	0	0	0	0
ENSMUSG00000089716	predicted gene 6264 [Source:MGI Symbol;Acc:MGI:3779580]	85159764	85194260	1	Gm6264	transcribed_unprocessed_pseudogene	1		ENSMUSG00000089716	0.123822	0.0930822	0.0353378	0.205396	0.0359668
ENSMUSG00000079457	predicted pseudogene 7609 [Source:MGI Symbol;Acc:MGI:3644536]	85199613	85213786	1	Gm7609	processed_transcript	1		ENSMUSG00000079457	1.46504	0.519601	0	0.0661692	0.315035
ENSMUSG00000079455	predicted pseudogene 16026 [Source:MGI Symbol;Acc:MGI:3783243]	85266698	85285491	1	Gm16026	transcribed_unprocessed_pseudogene	1		ENSMUSG00000079455	0	0.137609	0.107404	0.168068	0.213449
ENSMUSG00000089714	predicted gene 16092 [Source:MGI Symbol;Acc:MGI:3841241]	85511133	85527161	-1	Gm16092	lincRNA	1		ENSMUSG00000089714	0.215218	0.455767	0.0432655	0.0352912	1.12291
ENSMUSG00000090186	predicted gene 7592 [Source:MGI Symbol;Acc:MGI:3644077]	85526690	85550577	1	Gm7592	transcribed_unprocessed_pseudogene	1		ENSMUSG00000090186	0.599861	2.36402	0	0.0868048	0.27243
ENSMUSG00000090103	predicted gene 16094 [Source:MGI Symbol;Acc:MGI:3801967]	85599286	85599839	1	Gm16094	antisense	1		ENSMUSG00000090103	0	0	0	0	0.221374
ENSMUSG00000052760	RIKEN cDNA A630001G21 gene [Source:MGI Symbol;Acc:MGI:2443131]	85717083	85778643	-1	A630001G21Rik	processed_transcript	1		ENSMUSG00000052760	1.0958	0.341146	0.0386332	0.0463806	0.465163
ENSMUSG00000070031	Sp140 nuclear body protein [Source:MGI Symbol;Acc:MGI:3702467]	85600378	85645037	1	Sp140	nonsense_mediated_decay	1		ENSMUSG00000070031	0.589357	0.780422	0.0106877	0.0182672	0.718548
ENSMUSG00000073628	predicted gene 10552 [Source:MGI Symbol;Acc:MGI:3642083]	85604085	85611896	-1	Gm10552	antisense	1		ENSMUSG00000073628	0	0.0753537	2.20693	1.9117	0.0340077
ENSMUSG00000090246	predicted gene 17017 [Source:MGI Symbol;Acc:MGI:4820558]	85641222	85650585	-1	Gm17017	antisense	1		ENSMUSG00000090246	0.211816	0.472441	0.00269183	0.00547121	1.12752
ENSMUSG00000026222	nuclear antigen Sp100 [Source:MGI Symbol;Acc:MGI:109561]	85649988	85709998	1	Sp100	retained_intron	1		ENSMUSG00000026222	7.7771	3.69969	0.101307	0.330965	2.60313
ENSMUSG00000064414	nuclear encoded rRNA 5S 215 [Source:MGI Symbol;Acc:MGI:4422080]	85674882	85674985	1	n-R5s215	rRNA	1		ENSMUSG00000064414	0	0	0	0	0
ENSMUSG00000026223	integral membrane protein 2C [Source:MGI Symbol;Acc:MGI:1927594]	85894281	85908675	1	Itm2c	protein_coding	1	NM_022417	ENSMUSG00000026223	72.7316	43.7729	12.1994	5.05534	45.5512
ENSMUSG00000026224	RIKEN cDNA 4933407L21 gene [Source:MGI Symbol;Acc:MGI:1918391]	85928483	85940624	1	4933407L21Rik	protein_coding	1		ENSMUSG00000026224	0	0.177294	1.2627	0.660589	0.274326
ENSMUSG00000049608	G protein-coupled receptor 55 [Source:MGI Symbol;Acc:MGI:2685064]	85938318	85961007	-1	Gpr55	protein_coding	1	NM_001033290	ENSMUSG00000049608	0.274266	0.0295041	0.113647	0.0928064	0
ENSMUSG00000036707	calcium binding protein 39 [Source:MGI Symbol;Acc:MGI:107438]	85793441	85851576	1	Cab39	protein_coding	1	NM_133781	ENSMUSG00000036707	92.5161	299.596	126.724	103.05	102.872
ENSMUSG00000026227	RIKEN cDNA 2810459M11 gene [Source:MGI Symbol;Acc:MGI:1920042]	86045863	86055456	1	2810459M11Rik	protein_coding	1	NM_001144993	ENSMUSG00000026227	0	0.198805	0.0284836	0.0575274	0
ENSMUSG00000026229	"proteasome (prosome	macropain) 26S subunit	non-ATPase	1 [Source:MGI Symbol;Acc:MGI:1917497]"	86064387	86139151	1	Psmd1	ENSMUSG00000026229	73.0103	78.5314	48.4325	18.764	32.7632
ENSMUSG00000077274	"predicted gene	22786 [Source:MGI Symbol;Acc:MGI:5452563]"	86087301	86087422	1	Gm22786	snoRNA	1	ENSMUSG00000077274	0	0	4.80667	0	4.89223
ENSMUSG00000026228	5-hydroxytryptamine (serotonin) receptor 2B [Source:MGI Symbol;Acc:MGI:109323]	86099026	86111970	-1	Htr2b	protein_coding	1	NM_008311	ENSMUSG00000026228	0.0951656	0.163426	0.00633722	0.0881849	0.00645003
ENSMUSG00000079445	"UDP-GlcNAc:betaGal beta-1	3-N-acetylglucosaminyltransferase 7 [Source:MGI Symbol;Acc:MGI:2384394]"	86302832	86307305	1	B3gnt7	retained_intron	1	ENSMUSG00000079445	0.0187028	0.435192	0	0	5.48624
ENSMUSG00000091806	predicted gene 5258 [Source:MGI Symbol;Acc:MGI:3647794]	86323267	86323593	1	Gm5258	processed_pseudogene	1		ENSMUSG00000091806	0	0	0	0	0
ENSMUSG00000026226	spermatogenesis associated 3 [Source:MGI Symbol;Acc:MGI:1917310]	86016816	86029958	1	Spata3	processed_transcript	1		ENSMUSG00000026226	0	0	22.2247	189.523	1.39175
ENSMUSG00000062590	armadillo repeat containing 9 [Source:MGI Symbol;Acc:MGI:1926045]	86154780	86278284	1	Armc9	retained_intron	1		ENSMUSG00000062590	3.12744	4.6534	79.5798	39.6363	3.67704
ENSMUSG00000087538	predicted gene 16341 [Source:MGI Symbol;Acc:MGI:3840137]	86275509	86301375	-1	Gm16341	antisense	1		ENSMUSG00000087538	0	0	0	0	0.214975
ENSMUSG00000026234	nucleolin [Source:MGI Symbol;Acc:MGI:97286]	86344719	86359400	-1	Ncl	protein_coding	1	NM_010880	ENSMUSG00000026234	133.413	141.066	8.5057	5.64062	14.1386
ENSMUSG00000064837	"small nucleolar RNA	H/ACA box 75 [Source:MGI Symbol;Acc:MGI:3819511]"	86351169	86351301	-1	Snora75	snoRNA	1	ENSMUSG00000064837	96.7629	101.644	32.9672	114.083	311.138
ENSMUSG00000064696	"predicted gene	24148 [Source:MGI Symbol;Acc:MGI:5453925]"	86352008	86352087	-1	Gm24148	snoRNA	1	ENSMUSG00000064696	0	1078.96	0	380.601	0
ENSMUSG00000064823	"small nucleolar RNA	C/D box 82 [Source:MGI Symbol;Acc:MGI:1931502]"	86356261	86356330	-1	Snord82	snoRNA	1	ENSMUSG00000064823	0	0	0	0	0
ENSMUSG00000073627	RIKEN cDNA C130036L24 gene [Source:MGI Symbol;Acc:MGI:2441877]	86359574	86373791	1	C130036L24Rik	retained_intron	1		ENSMUSG00000073627	0.0806709	0.298913	0.043544	0.0542551	0.708744
ENSMUSG00000026237	neuromedin U receptor 1 [Source:MGI Symbol;Acc:MGI:1341898]	86386242	86388162	-1	Nmur1	protein_coding	1	NM_010341	ENSMUSG00000026237	0	0	0.288048	1.27631	0.0108584
ENSMUSG00000036574	RIKEN cDNA 1700019O17 gene [Source:MGI Symbol;Acc:MGI:1919113]	86426329	86428052	1	1700019O17Rik	protein_coding	1	NM_027966	ENSMUSG00000036574	0	0	7.57079	57.9965	1.27025
ENSMUSG00000026238	prothymosin alpha [Source:MGI Symbol;Acc:MGI:97803]	86526726	86530712	1	Ptma	protein_coding	1	NM_008972	ENSMUSG00000026238	183.797	339.971	18.3234	11.6653	31.0539
ENSMUSG00000026239	"phosphodiesterase 6D	cGMP-specific	rod	delta [Source:MGI Symbol;Acc:MGI:1270843]"	86542994	86582629	-1	Pde6d	ENSMUSG00000026239	15.0709	6.89754	83.4246	59.4817	5.74968
ENSMUSG00000084468	"predicted gene	22955 [Source:MGI Symbol;Acc:MGI:5452732]"	86637552	86637608	-1	Gm22955	miRNA	1	ENSMUSG00000084468	0	0	0	0	0
ENSMUSG00000026240	"COP9 (constitutive photomorphogenic) homolog	subunit 7b (Arabidopsis thaliana) [Source:MGI Symbol;Acc:MGI:1349388]"	86582904	86609375	1	Cops7b	protein_coding	1	ENSMUSG00000026240	3.7431	4.83594	6.37712	3.57034	6.86708
ENSMUSG00000026241	natriuretic peptide type C [Source:MGI Symbol;Acc:MGI:97369]	86666291	86670571	-1	Nppc	protein_coding	1	NM_010933	ENSMUSG00000026241	0.128264	0.892439	0.0427064	0.0154823	0
ENSMUSG00000026246	"alkaline phosphatase	placental-like 2 [Source:MGI Symbol;Acc:MGI:108009]"	87086694	87089928	-1	Alppl2	protein_coding	1	ENSMUSG00000026246	0	0.0256413	0.467805	0.468076	2.61555
ENSMUSG00000026247	endothelin converting enzyme-like 1 [Source:MGI Symbol;Acc:MGI:1343461]	87147655	87156521	-1	Ecel1	protein_coding	1	NM_021306	ENSMUSG00000026247	0	1.09762	0.475748	0.201271	0
ENSMUSG00000079440	"alkaline phosphatase	intestinal [Source:MGI Symbol;Acc:MGI:1924018]"	87098002	87101606	-1	Alpi	protein_coding	1	ENSMUSG00000079440	0	0.0057411	0.00558622	0	0.00568566
ENSMUSG00000036500	"alkaline phosphatase 3	intestine	not Mn requiring [Source:MGI Symbol;Acc:MGI:87984]"	87124973	87127912	1	Akp3	retained_intron	ENSMUSG00000036500	0	0.0414834	0.250258	0.465336	0
ENSMUSG00000036480	"protease	serine 56 [Source:MGI Symbol;Acc:MGI:1916703]"	87183313	87188405	1	Prss56	protein_coding	1	ENSMUSG00000036480	0.0264094	8.11524	45.883	21.3837	0.0178995
ENSMUSG00000026251	"cholinergic receptor	nicotinic	delta polypeptide [Source:MGI Symbol;Acc:MGI:87893]"	87190607	87200070	1	Chrnd	retained_intron	ENSMUSG00000026251	0	0.0852791	0.0218364	0	0
ENSMUSG00000026253	"cholinergic receptor	nicotinic	gamma polypeptide [Source:MGI Symbol;Acc:MGI:87895]"	87204657	87212694	1	Chrng	protein_coding	ENSMUSG00000026253	0	0	0.00775557	0	0
ENSMUSG00000053333	DIS3 mitotic control homolog (S. cerevisiae)-like 2 [Source:MGI Symbol;Acc:MGI:2442555]	86703808	87050095	1	Dis3l2	processed_transcript	1		ENSMUSG00000053333	1.37186	4.56978	5.24724	11.7597	4.11297
ENSMUSG00000084106	predicted pseudogene 6136 [Source:MGI Symbol;Acc:MGI:3646897]	86908793	86909683	-1	Gm6136	processed_pseudogene	1		ENSMUSG00000084106	811.697	302.698	90.6811	61.4179	64.339
ENSMUSG00000088318	"predicted gene	26187 [Source:MGI Symbol;Acc:MGI:5455964]"	87251148	87251248	1	Gm26187	snRNA	1	ENSMUSG00000088318	0	0	0	0	0
ENSMUSG00000026254	eukaryotic translation initiation factor 4E member 2 [Source:MGI Symbol;Acc:MGI:1914440]	87213914	87240488	1	Eif4e2	protein_coding	1		ENSMUSG00000026254	209.795	97.6166	128.206	123.424	19.2251
ENSMUSG00000026255	EF hand domain containing 1 [Source:MGI Symbol;Acc:MGI:1921607]	87264363	87310839	1	Efhd1	nonsense_mediated_decay	1		ENSMUSG00000026255	16.2556	11.5442	193.061	129.624	0.164633
ENSMUSG00000089821	"EF hand domain containing 1	opposite strand [Source:MGI Symbol;Acc:MGI:4413444]"	87264481	87265174	-1	Efhd1os	antisense	1	ENSMUSG00000089821	0.195191	0	0	0.171267	0
ENSMUSG00000026258	RIKEN cDNA 3110079O15 gene [Source:MGI Symbol;Acc:MGI:1920484]	87470271	87475482	1	3110079O15Rik	protein_coding	1	NM_028473	ENSMUSG00000026258	0	0	0	0	0
ENSMUSG00000026259	neuronal guanine nucleotide exchange factor [Source:MGI Symbol;Acc:MGI:1858414]	87476834	87573870	-1	Ngef	protein_coding	1	NM_019867	ENSMUSG00000026259	0.289136	14.8923	0.0189573	0.000793218	4.27158
ENSMUSG00000079434	neuraminidase 2 [Source:MGI Symbol;Acc:MGI:1344417]	87509889	87597845	1	Neu2	protein_coding	1		ENSMUSG00000079434	0.218823	0.475273	0.111854	0.338441	5.65239
ENSMUSG00000091123	predicted gene 17181 [Source:MGI Symbol;Acc:MGI:4938008]	87514175	87514297	1	Gm17181	processed_pseudogene	1		ENSMUSG00000091123	3719.92	15345.7	3481.77	3527.3	2586.61
ENSMUSG00000090994	predicted gene 6153 [Source:MGI Symbol;Acc:MGI:3645798]	87543635	87544692	-1	Gm6153	processed_pseudogene	1		ENSMUSG00000090994	38.7446	29.8215	13.9701	8.82116	4.51186
ENSMUSG00000048000	GRB10 interacting GYF protein 2 [Source:MGI Symbol;Acc:MGI:2138584]	87326998	87450796	1	Gigyf2	processed_transcript	1		ENSMUSG00000048000	14.4035	15.6865	20.2182	22.4987	15.9772
ENSMUSG00000079436	"potassium inwardly-rectifying channel	subfamily J	member 13 [Source:MGI Symbol;Acc:MGI:3781032]"	87386363	87394729	-1	Kcnj13	protein_coding	ENSMUSG00000079436	0	0.0107047	0.0520794	0.0566408	0
ENSMUSG00000089613	"predicted gene	23504 [Source:MGI Symbol;Acc:MGI:5453281]"	87415255	87415349	-1	Gm23504	snRNA	1	ENSMUSG00000089613	0	0	0	0	0
ENSMUSG00000056055	"S-antigen	retina and pineal gland (arrestin) [Source:MGI Symbol;Acc:MGI:98227]"	87803680	87845158	1	Sag	retained_intron	1	ENSMUSG00000056055	1.1928	0.509195	1.60434	9.08353	0.344189
ENSMUSG00000026288	inositol polyphosphate-5-phosphatase D [Source:MGI Symbol;Acc:MGI:107357]	87620312	87720507	1	Inpp5d	protein_coding	1	NM_010566	ENSMUSG00000026288	0.539938	1.25157	6.76154	2.53363	1.17037
ENSMUSG00000026289	autophagy related 16-like 1 (S. cerevisiae) [Source:MGI Symbol;Acc:MGI:1924290]	87755870	87792428	1	Atg16l1	protein_coding	1		ENSMUSG00000026289	19.2751	44.4557	2.35909	1.29881	15.1742
ENSMUSG00000087968	"predicted gene	25395 [Source:MGI Symbol;Acc:MGI:5455172]"	87776938	87777209	1	Gm25395	scaRNA	1	ENSMUSG00000087968	0	0.170656	0	1.08357	1.18305
ENSMUSG00000089281	small Cajal body-specific RNA 6 [Source:MGI Symbol;Acc:MGI:3819487]	87784556	87784820	1	Scarna6	scaRNA	1		ENSMUSG00000089281	0	0.925414	0	0.391726	0.733182
ENSMUSG00000084021	predicted gene 5832 [Source:MGI Symbol;Acc:MGI:3643737]	88022381	88023962	1	Gm5832	processed_pseudogene	1		ENSMUSG00000084021	0.00649397	0.0977754	0.0951376	0.122283	0.00880283
ENSMUSG00000070738	"diacylglycerol kinase	delta [Source:MGI Symbol;Acc:MGI:2138334]"	87853287	87945180	1	Dgkd	protein_coding	1	ENSMUSG00000070738	2.81943	22.7073	27.5822	16.5193	2.34953
ENSMUSG00000005501	ubiquitin specific peptidase 40 [Source:MGI Symbol;Acc:MGI:2443184]	87945119	88008551	-1	Usp40	nonsense_mediated_decay	1		ENSMUSG00000005501	3.49297	6.45904	4.75566	0.933877	10.0695
ENSMUSG00000083478	predicted gene 15375 [Source:MGI Symbol;Acc:MGI:3705815]	88025211	88026059	1	Gm15375	unprocessed_pseudogene	1		ENSMUSG00000083478	0.0139263	0.0190618	0	0	0
ENSMUSG00000090165	"UDP glycosyltransferase 1 family	polypeptide A10 [Source:MGI Symbol;Acc:MGI:3580642]"	88055388	88219004	1	Ugt1a10	protein_coding	1	ENSMUSG00000090165	1.81023e-54	1.49512	2.24385e-147	0.0103465	0.215876
ENSMUSG00000090175	"UDP glucuronosyltransferase 1 family	polypeptide A9 [Source:MGI Symbol;Acc:MGI:3576092]"	88070800	88218997	1	Ugt1a9	protein_coding	1	ENSMUSG00000090175	0.057194	0.00929082	6.14689e-156	0.0647782	0.00168738
ENSMUSG00000089675	"UDP glucuronosyltransferase 1 family	polypeptide A8 [Source:MGI Symbol;Acc:MGI:3576090]"	88087813	88219004	1	Ugt1a8	protein_coding	1	ENSMUSG00000089675	0.139995	0.297682	0.0496575	0.185341	0.00078024
ENSMUSG00000090124	"UDP glucuronosyltransferase 1 family	polypeptide A7C [Source:MGI Symbol;Acc:MGI:3032636]"	88095062	88220002	1	Ugt1a7c	protein_coding	1	ENSMUSG00000090124	14.7736	0.149793	2.5246	0.000155766	0.00954865
ENSMUSG00000090145	"UDP glucuronosyltransferase 1 family	polypeptide A6B [Source:MGI Symbol;Acc:MGI:3580629]"	88103252	88219003	1	Ugt1a6b	protein_coding	1	ENSMUSG00000090145	8.09774	0.205652	6.84179	0.42027	0.692493
ENSMUSG00000054545	"UDP glucuronosyltransferase 1 family	polypeptide A6A [Source:MGI Symbol;Acc:MGI:2137698]"	88134809	88218997	1	Ugt1a6a	protein_coding	1	ENSMUSG00000054545	102.349	1.22	65.0892	1.00995	0.20559
ENSMUSG00000089943	"UDP glucuronosyltransferase 1 family	polypeptide A5 [Source:MGI Symbol;Acc:MGI:3032634]"	88166012	88218997	1	Ugt1a5	protein_coding	1	ENSMUSG00000089943	3.77572e-48	1.18971	0.0102543	0.0269657	0.000288714
ENSMUSG00000090171	"UDP glucuronosyltransferase 1 family	polypeptide A2 [Source:MGI Symbol;Acc:MGI:3576049]"	88200601	88218997	1	Ugt1a2	protein_coding	1	ENSMUSG00000090171	1.19405e-48	0.0086387	7.91509e-158	0.0911776	0.210771
ENSMUSG00000089960	"UDP glucuronosyltransferase 1 family	polypeptide A1 [Source:MGI Symbol;Acc:MGI:98898]"	88211959	88218997	1	Ugt1a1	protein_coding	1	ENSMUSG00000089960	1.85683e-49	0.0280183	0.0906507	9.04306e-05	0.00191761
ENSMUSG00000082837	predicted gene 15373 [Source:MGI Symbol;Acc:MGI:3707583]	88097918	88098131	1	Gm15373	unprocessed_pseudogene	1		ENSMUSG00000082837	0	0	0	0	0
ENSMUSG00000084195	predicted gene 15372 [Source:MGI Symbol;Acc:MGI:3707469]	88126776	88127609	1	Gm15372	unprocessed_pseudogene	1		ENSMUSG00000084195	0	0	0	0	0
ENSMUSG00000081261	predicted gene 15370 [Source:MGI Symbol;Acc:MGI:3707467]	88129581	88129833	1	Gm15370	unprocessed_pseudogene	1		ENSMUSG00000081261	0	0	0	0	0
ENSMUSG00000081602	predicted gene 15369 [Source:MGI Symbol;Acc:MGI:3707466]	88146376	88146769	1	Gm15369	unprocessed_pseudogene	1		ENSMUSG00000081602	0	0	0	0	0
ENSMUSG00000082513	predicted gene 15374 [Source:MGI Symbol;Acc:MGI:3707463]	88151038	88151881	1	Gm15374	unprocessed_pseudogene	1		ENSMUSG00000082513	0.0140359	0	0	0	0
ENSMUSG00000082677	predicted gene 15371 [Source:MGI Symbol;Acc:MGI:3707464]	88153788	88154571	1	Gm15371	unprocessed_pseudogene	1		ENSMUSG00000082677	0	0	0	0	0
ENSMUSG00000081488	predicted gene 15368 [Source:MGI Symbol;Acc:MGI:3707462]	88186662	88187519	1	Gm15368	unprocessed_pseudogene	1		ENSMUSG00000081488	0.109867	0	0	0	0
ENSMUSG00000083277	predicted gene 15376 [Source:MGI Symbol;Acc:MGI:3707460]	88191901	88192683	1	Gm15376	unprocessed_pseudogene	1		ENSMUSG00000083277	0	0	0	0	0
ENSMUSG00000081984	"DnaJ (Hsp40) homolog	subfamily B	member 3 [Source:MGI Symbol;Acc:MGI:1306822]"	88204732	88205782	-1	Dnajb3	protein_coding	ENSMUSG00000081984	3.70688	2.52181	463.749	898.487	2.28809
ENSMUSG00000036251	"transient receptor potential cation channel	subfamily M	member 8 [Source:MGI Symbol;Acc:MGI:2181435]"	88277661	88389293	1	Trpm8	processed_transcript	ENSMUSG00000036251	0.0047207	0.042561	0.188819	0.814255	0.0063956
ENSMUSG00000085420	RIKEN cDNA 4930453O03 gene [Source:MGI Symbol;Acc:MGI:1922135]	88347489	88352930	-1	4930453O03Rik	antisense	1		ENSMUSG00000085420	0	0	0.0364559	1.68568	0
ENSMUSG00000026295	secreted phosphoprotein 2 [Source:MGI Symbol;Acc:MGI:1922646]	88406961	88426438	1	Spp2	protein_coding	1	NM_029269	ENSMUSG00000026295	0	0	0	0	0
ENSMUSG00000062310	glutamine repeat protein 1 [Source:MGI Symbol;Acc:MGI:108038]	88499871	88510066	-1	Glrp1	protein_coding	1	NM_008132	ENSMUSG00000062310	0	0.0385781	0.187687	1.26558	0.802316
ENSMUSG00000036206	SH3-domain binding protein 4 [Source:MGI Symbol;Acc:MGI:2138297]	89070415	89155068	1	Sh3bp4	protein_coding	1	NM_133816	ENSMUSG00000036206	2.23983	7.89656	0.176205	0.194337	6.50934
ENSMUSG00000049866	ADP-ribosylation factor-like 4C [Source:MGI Symbol;Acc:MGI:2445172]	88673125	88702221	-1	Arl4c	nonsense_mediated_decay	1		ENSMUSG00000049866	5.07231	41.625	2.18457	3.21075	15.8893
ENSMUSG00000079429	maestro heat-like repeat family member 2A [Source:MGI Symbol;Acc:MGI:3705228]	88226986	88262289	1	Mroh2a	processed_transcript	1		ENSMUSG00000079429	0.00488876	0.163292	126.964	68.6349	0.220378
ENSMUSG00000044783	Holliday junction recognition protein [Source:MGI Symbol;Acc:MGI:2685821]	88262471	88277633	-1	Hjurp	protein_coding	1	NM_198652	ENSMUSG00000044783	4.9555	35.1902	22.2432	11.1807	29.3815
ENSMUSG00000034486	gastrulation brain homeobox 2 [Source:MGI Symbol;Acc:MGI:95668]	89927956	89931179	-1	Gbx2	protein_coding	1	NM_010262	ENSMUSG00000034486	0	0.00644077	0	0	0
ENSMUSG00000067081	ankyrin repeat and SOCS box-containing 18 [Source:MGI Symbol;Acc:MGI:2655109]	89950220	90014666	-1	Asb18	protein_coding	1	NM_139152	ENSMUSG00000067081	0	0	0	0	0.00989414
ENSMUSG00000055013	"ArfGAP with GTPase domain	ankyrin repeat and PH domain 1 [Source:MGI Symbol;Acc:MGI:2653690]"	89454806	89897617	1	Agap1	protein_coding	1	ENSMUSG00000055013	0.830807	3.07276	0.344193	1.06145	2.60611
ENSMUSG00000088371	"predicted gene	25180 [Source:MGI Symbol;Acc:MGI:5454957]"	89563360	89563474	1	Gm25180	rRNA	1	ENSMUSG00000088371	0	0	0	0	0
ENSMUSG00000088775	"predicted gene	26037 [Source:MGI Symbol;Acc:MGI:5455814]"	89684802	89685112	1	Gm26037	misc_RNA	1	ENSMUSG00000088775	0	0	0	0	0
ENSMUSG00000044337	atypical chemokine receptor 3 [Source:MGI Symbol;Acc:MGI:109562]	90203980	90216751	1	Ackr3	protein_coding	1	NM_007722	ENSMUSG00000044337	0.0374696	7.36819	0.245357	0.217096	0.0380936
ENSMUSG00000056128	predicted gene 9991 [Source:MGI Symbol;Acc:MGI:3643217]	90675161	90679793	1	Gm9991	lincRNA	1		ENSMUSG00000056128	0	0	0	0	0
ENSMUSG00000034432	"COP9 (constitutive photomorphogenic) homolog	subunit 8 (Arabidopsis thaliana) [Source:MGI Symbol;Acc:MGI:1915363]"	90602981	90613341	1	Cops8	protein_coding	1	ENSMUSG00000034432	18.2263	30.3701	33.9623	8.93189	5.56265
ENSMUSG00000026303	melanophilin [Source:MGI Symbol;Acc:MGI:2176380]	90915085	90951142	1	Mlph	protein_coding	1	NM_053015	ENSMUSG00000026303	0.0166307	0.912358	0.0359927	0.0572121	37.307
ENSMUSG00000090550	prolactin releasing hormone [Source:MGI Symbol;Acc:MGI:3644668]	90953108	90954027	1	Prlh	protein_coding	1	NM_001101647	ENSMUSG00000090550	0	0	0	0	0.384696
ENSMUSG00000026304	"RAB17	member RAS oncogene family [Source:MGI Symbol;Acc:MGI:104640]"	90958133	90969661	-1	Rab17	protein_coding	1	ENSMUSG00000026304	0	1.28012	0.00799785	0.0609177	16.0198
ENSMUSG00000048126	"collagen	type VI	alpha 3 [Source:MGI Symbol;Acc:MGI:88461]"	90765923	90843971	-1	Col6a3	protein_coding	ENSMUSG00000048126	20.3931	64.5271	0.044156	0.273912	0.00221718
ENSMUSG00000026301	IQ motif containing with AAA domain [Source:MGI Symbol;Acc:MGI:1922168]	90042132	90153401	-1	Iqca	protein_coding	1	NM_029122	ENSMUSG00000026301	0	0.494623	2.98289	21.2669	0.0552951
ENSMUSG00000026305	leucine rich repeat (in FLII) interacting protein 1 [Source:MGI Symbol;Acc:MGI:1342770]	90998737	91128944	1	Lrrfip1	protein_coding	1		ENSMUSG00000026305	73.555	142.144	0.71658	0.20397	34.2281
ENSMUSG00000034353	receptor (calcitonin) activity modifying protein 1 [Source:MGI Symbol;Acc:MGI:1858418]	91179822	91225196	1	Ramp1	protein_coding	1	NM_178401	ENSMUSG00000034353	6.6491	3.68641	0.84655	0.201559	12.9918
ENSMUSG00000070732	RNA binding motif protein 44 [Source:MGI Symbol;Acc:MGI:2685663]	91145089	91170795	1	Rbm44	retained_intron	1		ENSMUSG00000070732	0	3.66669	52.4143	22.934	0.0431505
ENSMUSG00000083064	predicted gene 7785 [Source:MGI Symbol;Acc:MGI:3645449]	91296045	91296936	1	Gm7785	processed_pseudogene	1		ENSMUSG00000083064	17.8004	17.791	9.33338	34.1764	3.48493
ENSMUSG00000034343	ubiquitin-conjugating enzyme E2F (putative) [Source:MGI Symbol;Acc:MGI:1915171]	91250304	91290337	1	Ube2f	retained_intron	1		ENSMUSG00000034343	16.1395	15.5927	25.7934	30.7027	4.7451
ENSMUSG00000047443	"family with sequence similarity 132	member B [Source:MGI Symbol;Acc:MGI:3606476]"	91366430	91374217	1	Fam132b	protein_coding	1	ENSMUSG00000047443	1.20157	0.951182	0.209724	0.0743781	0.00464038
ENSMUSG00000026308	kelch-like 30 [Source:MGI Symbol;Acc:MGI:1918038]	91351016	91362416	1	Klhl30	protein_coding	1	NM_027551	ENSMUSG00000026308	1.78046	0.0847657	0.0371155	0.0134554	0
ENSMUSG00000049515	espin-like [Source:MGI Symbol;Acc:MGI:2685402]	91322075	91348306	1	Espnl	protein_coding	1	NM_001033292	ENSMUSG00000049515	0.00170426	0.074647	0.0771728	0.0320917	0.0184815
ENSMUSG00000026307	selenocysteine lyase [Source:MGI Symbol;Acc:MGI:1355310]	91298338	91321075	1	Scly	protein_coding	1	NM_016717	ENSMUSG00000026307	2.56461	3.04702	19.1772	6.53076	4.82984
ENSMUSG00000090322	predicted gene 17090 [Source:MGI Symbol;Acc:MGI:4937917]	91305092	91321101	-1	Gm17090	antisense	1		ENSMUSG00000090322	0	0	0	0	0
ENSMUSG00000067071	hairy and enhancer of split 6 [Source:MGI Symbol;Acc:MGI:1859852]	91411483	91414038	-1	Hes6	retained_intron	1		ENSMUSG00000067071	12.827	2.41681	1.09671	0.298193	1.3309
ENSMUSG00000026309	integrin-linked kinase-associated serine/threonine phosphatase 2C [Source:MGI Symbol;Acc:MGI:1914694]	91373861	91398815	-1	Ilkap	nonsense_mediated_decay	1		ENSMUSG00000026309	21.1833	21.5384	5.16377	4.45487	14.1255
ENSMUSG00000055866	period circadian clock 2 [Source:MGI Symbol;Acc:MGI:1195265]	91415982	91459324	-1	Per2	protein_coding	1	NM_011066	ENSMUSG00000055866	1.51045	2.82277	0.593155	0.945968	1.23552
ENSMUSG00000034292	TRAF3 interacting protein 1 [Source:MGI Symbol;Acc:MGI:1921269]	91494647	91529307	1	Traf3ip1	protein_coding	1		ENSMUSG00000034292	2.68054	3.85468	17.9513	24.1019	1.75059
ENSMUSG00000026311	ankyrin repeat and SOCS box-containing 1 [Source:MGI Symbol;Acc:MGI:1929735]	91540544	91559589	1	Asb1	protein_coding	1	NM_001039126	ENSMUSG00000026311	0.979065	3.6018	14.7546	27.1327	0.870726
ENSMUSG00000007805	twist basic helix-loop-helix transcription factor 2 [Source:MGI Symbol;Acc:MGI:104685]	91801461	91848028	1	Twist2	protein_coding	1	NM_007855	ENSMUSG00000007805	0.612945	1.66705	0.0106018	0	0
ENSMUSG00000026313	histone deacetylase 4 [Source:MGI Symbol;Acc:MGI:3036234]	91928779	92180341	-1	Hdac4	protein_coding	1		ENSMUSG00000026313	0.401995	4.52684	0.67974	1.22613	1.0127
ENSMUSG00000026260	NADH dehydrogenase (ubiquinone) 1 alpha subcomplex 10 [Source:MGI Symbol;Acc:MGI:1914523]	92439010	92473860	-1	Ndufa10	protein_coding	1	NM_024197	ENSMUSG00000026260	24.4219	16.3903	11.4627	7.38873	11.7135
ENSMUSG00000067064	olfactory receptor 1416 [Source:MGI Symbol;Acc:MGI:3031250]	92479681	92480619	-1	Olfr1416	protein_coding	1	NM_147038	ENSMUSG00000067064	0	0	0	0	0
ENSMUSG00000057464	olfactory receptor 1415 [Source:MGI Symbol;Acc:MGI:3031249]	92490818	92491753	-1	Olfr1415	protein_coding	1	NM_001011525	ENSMUSG00000057464	0	0	0	0	0
ENSMUSG00000042849	olfactory receptor 1414 [Source:MGI Symbol;Acc:MGI:3031248]	92511048	92518515	-1	Olfr1414	protein_coding	1		ENSMUSG00000042849	0	0	0	0	0
ENSMUSG00000058904	olfactory receptor 1413 [Source:MGI Symbol;Acc:MGI:3031247]	92573125	92574206	1	Olfr1413	protein_coding	1	NM_147037	ENSMUSG00000058904	0	0	0	0.014791	0
ENSMUSG00000046300	olfactory receptor 1412 [Source:MGI Symbol;Acc:MGI:3031246]	92588207	92589297	1	Olfr1412	protein_coding	1	NM_146277	ENSMUSG00000046300	0	0	0	0	0
ENSMUSG00000062497	olfactory receptor 1411 [Source:MGI Symbol;Acc:MGI:3031245]	92596495	92597492	1	Olfr1411	protein_coding	1	NM_146490	ENSMUSG00000062497	0	0	0	0	0
ENSMUSG00000063583	olfactory receptor 1410 [Source:MGI Symbol;Acc:MGI:3031244]	92607839	92608847	1	Olfr1410	protein_coding	1	NM_146491	ENSMUSG00000063583	0	0	0	0	0
ENSMUSG00000061616	olfactory receptor 12 [Source:MGI Symbol;Acc:MGI:107863]	92619881	92620936	1	Olfr12	protein_coding	1	NM_206896	ENSMUSG00000061616	0	0	0	0	0
ENSMUSG00000044055	otospiralin [Source:MGI Symbol;Acc:MGI:2672814]	92644218	92648841	-1	Otos	protein_coding	1	NM_153114	ENSMUSG00000044055	0	0	0	0	0
ENSMUSG00000073616	myeloma overexpressed 2 [Source:MGI Symbol;Acc:MGI:1914165]	92637145	92641985	-1	Myeov2	retained_intron	1		ENSMUSG00000073616	208.816	85.2672	257.82	182.913	69.1767
ENSMUSG00000034220	glypican 1 [Source:MGI Symbol;Acc:MGI:1194891]	92831645	92860779	1	Gpc1	protein_coding	1	NM_016696	ENSMUSG00000034220	6.2842	9.84887	0.266589	0.156414	0.681906
ENSMUSG00000065470	microRNA 149 [Source:MGI Symbol;Acc:MGI:2676834]	92850378	92850443	1	Mir149	miRNA	1		ENSMUSG00000065470	0	0	0	0	0
ENSMUSG00000047067	dual specificity phosphatase 28 [Source:MGI Symbol;Acc:MGI:1914696]	92906981	92908435	1	Dusp28	protein_coding	1	NM_175118	ENSMUSG00000047067	3.12901	1.03899	1.19652	0.603363	2.32003
ENSMUSG00000034212	ankyrin repeat and MYND domain containing 1 [Source:MGI Symbol;Acc:MGI:3045261]	92870129	92902906	-1	Ankmy1	protein_coding	1		ENSMUSG00000034212	0.00881355	0.0844309	13.1458	15.1393	1.09486
ENSMUSG00000026269	arginyl aminopeptidase (aminopeptidase B)-like 1 [Source:MGI Symbol;Acc:MGI:1914170]	92910783	92924384	1	Rnpepl1	protein_coding	1	NM_181405	ENSMUSG00000026269	3.39174	6.20295	1.59906	7.20416	12.7063
ENSMUSG00000045091	aquaporin 12 [Source:MGI Symbol;Acc:MGI:2664636]	93006334	93012269	1	Aqp12	protein_coding	1	NM_001159658	ENSMUSG00000045091	0	0.333157	0.148578	0.0734504	0
ENSMUSG00000026270	calpain 10 [Source:MGI Symbol;Acc:MGI:1344392]	92934376	92947941	1	Capn10	protein_coding	1	NM_011796	ENSMUSG00000026270	1.68911	4.32089	10.0515	2.83493	5.62371
ENSMUSG00000026271	G protein-coupled receptor 35 [Source:MGI Symbol;Acc:MGI:1929509]	92950865	92986391	1	Gpr35	protein_coding	1		ENSMUSG00000026271	0.110162	0.0625375	0.0860761	0.107804	0.214161
ENSMUSG00000026272	alanine-glyoxylate aminotransferase [Source:MGI Symbol;Acc:MGI:1329033]	93135240	93145421	1	Agxt	protein_coding	1	NM_016702	ENSMUSG00000026272	0	0	0	0.0194941	0
ENSMUSG00000084989	"ciliary rootlet coiled-coil	rootletin family member 2 [Source:MGI Symbol;Acc:MGI:3045962]"	93168725	93231072	1	Crocc2	protein_coding	1	ENSMUSG00000084989	0	0.943118	0.00406051	0.0132485	0.00413279
ENSMUSG00000034159	RIKEN cDNA 2310007B03 gene [Source:MGI Symbol;Acc:MGI:1919124]	93151349	93160948	-1	2310007B03Rik	protein_coding	1	NM_172411	ENSMUSG00000034159	0	0.257368	0.00600596	0.00653119	0
ENSMUSG00000014602	kinesin family member 1A [Source:MGI Symbol;Acc:MGI:108391]	93015464	93101951	-1	Kif1a	protein_coding	1	NM_008440	ENSMUSG00000014602	1.13791	1.33234	0.151153	0.855632	0.0647737
ENSMUSG00000047793	"sushi	nidogen and EGF-like domains 1 [Source:MGI Symbol;Acc:MGI:3045960]"	93235841	93301065	1	Sned1	protein_coding	1	ENSMUSG00000047793	0.0364531	1.61076	1.19794	0.400401	0.250327
ENSMUSG00000026273	mitochondrial transcription termination factor 4 [Source:MGI Symbol;Acc:MGI:1918355]	93299211	93305915	-1	Mterf4	protein_coding	1		ENSMUSG00000026273	9.96964	7.06141	28.2882	13.4959	2.69445
ENSMUSG00000034107	anoctamin 7 [Source:MGI Symbol;Acc:MGI:3052714]	93373930	93404303	1	Ano7	protein_coding	1	NM_001271884	ENSMUSG00000034107	0	0.00405796	0.0197424	0.0343545	0.00401877
ENSMUSG00000026274	PAS domain containing serine/threonine kinase [Source:MGI Symbol;Acc:MGI:2155936]	93308770	93343482	-1	Pask	retained_intron	1		ENSMUSG00000026274	0.218528	4.73769	26.3033	17.3979	1.85963
ENSMUSG00000026275	"protein phosphatase 1	regulatory (inhibitor) subunit 7 [Source:MGI Symbol;Acc:MGI:1913635]"	93342854	93373489	1	Ppp1r7	protein_coding	1	ENSMUSG00000026275	4.44396	3.43869	7.12704	9.16566	2.19459
ENSMUSG00000064389	"predicted gene	26446 [Source:MGI Symbol;Acc:MGI:5456223]"	93363255	93363357	1	Gm26446	snRNA	1	ENSMUSG00000064389	10.9519	0	0	15.8636	192.994
ENSMUSG00000034088	high density lipoprotein (HDL) binding protein [Source:MGI Symbol;Acc:MGI:99256]	93405940	93478815	-1	Hdlbp	protein_coding	1	NM_133808	ENSMUSG00000034088	93.7468	119.178	106.994	79.983	172.931
ENSMUSG00000090489	"predicted gene	17415 [Source:MGI Symbol;Acc:MGI:4937049]"	93421700	93422488	1	Gm17415	processed_pseudogene	1	ENSMUSG00000090489	70.546	86.3397	44.5115	23.1365	17.9991
ENSMUSG00000026278	BCL2-related ovarian killer [Source:MGI Symbol;Acc:MGI:1858494]	93685660	93695764	1	Bok	protein_coding	1	NM_016778	ENSMUSG00000026278	43.6826	17.0033	0.116511	0.200633	0.0395284
ENSMUSG00000026276	septin 2 [Source:MGI Symbol;Acc:MGI:97298]	93478964	93510260	1	Sept2	protein_coding	1		ENSMUSG00000026276	184.398	388.943	220.602	147.479	154.118
ENSMUSG00000034066	"FERM	RhoGEF and pleckstrin domain protein 2 [Source:MGI Symbol;Acc:MGI:2385126]"	93512079	93621976	1	Farp2	protein_coding	1	ENSMUSG00000034066	5.59423	6.05148	0.472932	1.11072	15.4057
ENSMUSG00000026277	serine/threonine kinase 25 (yeast) [Source:MGI Symbol;Acc:MGI:1891699]	93619751	93658659	-1	Stk25	protein_coding	1	NM_021537	ENSMUSG00000026277	29.081	32.0469	146.011	45.6748	28.6895
ENSMUSG00000026283	"inhibitor of growth family	member 5 [Source:MGI Symbol;Acc:MGI:1922816]"	93803965	93822101	1	Ing5	protein_coding	1	ENSMUSG00000026283	2.28414	10.5323	3.59071	4.26321	5.89095
ENSMUSG00000088961	"predicted gene	22089 [Source:MGI Symbol;Acc:MGI:5451866]"	93808570	93808671	-1	Gm22089	snRNA	1	ENSMUSG00000088961	0	0	0	0	0
ENSMUSG00000073609	D-2-hydroxyglutarate dehydrogenase [Source:MGI Symbol;Acc:MGI:2138209]	93824909	93852348	1	D2hgdh	protein_coding	1		ENSMUSG00000073609	2.13496	1.29923	1.70649	2.45744	7.05814
ENSMUSG00000026281	deoxythymidylate kinase [Source:MGI Symbol;Acc:MGI:108396]	93792576	93801934	-1	Dtymk	protein_coding	1	NM_001105667	ENSMUSG00000026281	20.3723	13.0951	48.0125	30.9733	18.1776
ENSMUSG00000026279	THAP domain containing 4 [Source:MGI Symbol;Acc:MGI:1914276]	93701935	93754864	-1	Thap4	protein_coding	1	NM_025920	ENSMUSG00000026279	18.5917	16.5897	90.6605	68.8303	7.5848
ENSMUSG00000026280	"autophagy related 4B	cysteine peptidase [Source:MGI Symbol;Acc:MGI:1913865]"	93751500	93790610	1	Atg4b	protein_coding	1	ENSMUSG00000026280	23.1867	31.3615	18.3546	14.5878	14.9947
ENSMUSG00000034000	sialidase 4 [Source:MGI Symbol;Acc:MGI:2661364]	94020451	94028334	1	Neu4	protein_coding	1		ENSMUSG00000034000	0	0	0	0	0
ENSMUSG00000073608	predicted gene 6086 [Source:MGI Symbol;Acc:MGI:3646771]	93990509	94017147	1	Gm6086	protein_coding	1	NM_001039219	ENSMUSG00000073608	2.00264	0.0253515	0.00925034	0.0134141	0.0156917
ENSMUSG00000026285	programmed cell death 1 [Source:MGI Symbol;Acc:MGI:104879]	94038305	94052553	-1	Pdcd1	protein_coding	1	NM_008798	ENSMUSG00000026285	0	0.177501	0	0.0150272	0.0210944
ENSMUSG00000077413	"predicted gene	23389 [Source:MGI Symbol;Acc:MGI:5453166]"	94615636	94615704	-1	Gm23389	snoRNA	1	ENSMUSG00000077413	0	0	0	0	0
ENSMUSG00000089310	"predicted gene	23181 [Source:MGI Symbol;Acc:MGI:5452958]"	95039934	95040043	-1	Gm23181	snoRNA	1	ENSMUSG00000089310	0	0	0	0	0
ENSMUSG00000051185	"family with sequence similarity 174	member A [Source:MGI Symbol;Acc:MGI:1914948]"	95313623	95335284	1	Fam174a	protein_coding	1	ENSMUSG00000051185	78.6701	18.3336	38.1746	74.2373	14.31
ENSMUSG00000040710	"ST8 alpha-N-acetyl-neuraminide alpha-2	8-sialyltransferase 4 [Source:MGI Symbol;Acc:MGI:106018]"	95587682	95667571	-1	St8sia4	protein_coding	1	ENSMUSG00000040710	0.0291451	1.04894	0.043383	0.0099332	0.109226
ENSMUSG00000088333	"predicted gene	27396 [Source:MGI Symbol;Acc:MGI:5530778]"	3783876	3783933	-1	Gm27396	snRNA	1	ENSMUSG00000088333	0	0	0	0	0
ENSMUSG00000081051	predicted pseudogene 15427 [Source:MGI Symbol;Acc:MGI:3642341]	95498621	95499151	1	Gm15427	processed_pseudogene	1		ENSMUSG00000081051	616.894	524.009	219.015	179.57	88.6088
ENSMUSG00000077255	"predicted gene	26078 [Source:MGI Symbol;Acc:MGI:5455855]"	96762031	96762158	1	Gm26078	snoRNA	1	ENSMUSG00000077255	0	0	0	0	0
ENSMUSG00000040693	"solute carrier organic anion transporter family	member 4C1 [Source:MGI Symbol;Acc:MGI:2442784]"	96816270	96872171	-1	Slco4c1	protein_coding	1	ENSMUSG00000040693	0	0.128481	0.00543541	0.0177344	0.0387251
ENSMUSG00000045463	"solute carrier organic anion transporter family	member 6b1 [Source:MGI Symbol;Acc:MGI:1915104]"	96906176	96997577	-1	Slco6b1	processed_transcript	1	ENSMUSG00000045463	0	0	5.61643	13.0226	0.00554978
ENSMUSG00000044757	predicted gene 6430 [Source:MGI Symbol;Acc:MGI:3648857]	97024681	97025928	1	Gm6430	processed_pseudogene	1		ENSMUSG00000044757	91.1336	201.85	171.395	129.628	36.019
ENSMUSG00000026331	"solute carrier organic anion transporter family	member 6c1 [Source:MGI Symbol;Acc:MGI:1921691]"	97059038	97128301	-1	Slco6c1	protein_coding	1	ENSMUSG00000026331	0	0	77.7203	58.6386	0.0140288
ENSMUSG00000044768	"DNA segment	Chr 1	ERATO Doi 622	expressed [Source:MGI Symbol;Acc:MGI:1277184]"	97606318	97662074	-1	D1Ertd622e	ENSMUSG00000044768	4.68688	12.6666	4.66108	4.7901	3.87582
ENSMUSG00000040648	diphosphoinositol pentakisphosphate kinase 2 [Source:MGI Symbol;Acc:MGI:2142810]	97706048	97770411	-1	Ppip5k2	retained_intron	1		ENSMUSG00000040648	4.94171	9.05522	19.6242	9.00551	4.78278
ENSMUSG00000026333	gypsy retrotransposon integrase 1 [Source:MGI Symbol;Acc:MGI:2182036]	97770172	97793709	1	Gin1	protein_coding	1	NM_026250	ENSMUSG00000026333	5.9502	4.0068	14.5123	6.6682	6.88418
ENSMUSG00000026335	peptidylglycine alpha-amidating monooxygenase [Source:MGI Symbol;Acc:MGI:97475]	97795114	98095646	-1	Pam	protein_coding	1		ENSMUSG00000026335	108.523	143.778	1.74168	4.44578	0.552637
ENSMUSG00000089169	"predicted gene	25413 [Source:MGI Symbol;Acc:MGI:5455190]"	97936400	97936711	1	Gm25413	misc_RNA	1	ENSMUSG00000089169	0	0	0	0	0
ENSMUSG00000089782	predicted pseudogene 3531 [Source:MGI Symbol;Acc:MGI:3781708]	97948901	97949389	-1	Gm3531	processed_pseudogene	1		ENSMUSG00000089782	589.461	417.279	608.525	625.846	69.2342
ENSMUSG00000089706	RIKEN cDNA B230216N24 gene [Source:MGI Symbol;Acc:MGI:1925853]	98031116	98057680	-1	B230216N24Rik	retained_intron	1		ENSMUSG00000089706	0.141344	0.474037	0.011397	0.00609957	0
ENSMUSG00000087804	"predicted gene	23434 [Source:MGI Symbol;Acc:MGI:5453211]"	99017364	99017463	1	Gm23434	snRNA	1	ENSMUSG00000087804	0	0	0	0	0
ENSMUSG00000026336	"solute carrier organic anion transporter family	member 6d1 [Source:MGI Symbol;Acc:MGI:1918116]"	98421124	98516991	1	Slco6d1	protein_coding	1	ENSMUSG00000026336	0	0	35.005	21.9428	0
ENSMUSG00000089791	predicted pseudogene 3555 [Source:MGI Symbol;Acc:MGI:3781732]	98457768	98459162	1	Gm3555	processed_pseudogene	1		ENSMUSG00000089791	4.87886	13.8396	4.63558	3.58247	2.41509
ENSMUSG00000077039	"predicted gene	25537 [Source:MGI Symbol;Acc:MGI:5455314]"	100861793	100861901	1	Gm25537	miRNA	1	ENSMUSG00000077039	0	0	0	0	0
ENSMUSG00000067028	contactin associated protein-like 5B [Source:MGI Symbol;Acc:MGI:3664583]	99772765	100485942	1	Cntnap5b	protein_coding	1	NM_172851	ENSMUSG00000067028	0.0294146	0.00745785	1.61699	11.3967	0.0224191
ENSMUSG00000082431	"thioredoxin peroxidase	pseudogene 1 [Source:MGI Symbol;Acc:MGI:1321403]"	99790429	99791025	-1	Tdpx-ps1	processed_pseudogene	1	ENSMUSG00000082431	84.4265	23.6021	6.14653	3.42559	11.6404
ENSMUSG00000087883	"predicted gene	23602 [Source:MGI Symbol;Acc:MGI:5453379]"	100252917	100253048	-1	Gm23602	snoRNA	1	ENSMUSG00000087883	0	0	0	3.39105	0
ENSMUSG00000077295	"predicted gene	24122 [Source:MGI Symbol;Acc:MGI:5453899]"	102106449	102106580	-1	Gm24122	snoRNA	1	ENSMUSG00000077295	0	0	0	0	0
ENSMUSG00000088510	"predicted gene	23036 [Source:MGI Symbol;Acc:MGI:5452813]"	102413923	102414021	-1	Gm23036	snoRNA	1	ENSMUSG00000088510	0	0	0	0	0
ENSMUSG00000087908	"predicted gene	22034 [Source:MGI Symbol;Acc:MGI:5451811]"	102953415	102953548	-1	Gm22034	snoRNA	1	ENSMUSG00000087908	0	0	0	0	0
ENSMUSG00000088594	"predicted gene	23965 [Source:MGI Symbol;Acc:MGI:5453742]"	103236626	103236767	-1	Gm23965	snoRNA	1	ENSMUSG00000088594	0	0	0	0	0
ENSMUSG00000088161	"predicted gene	23537 [Source:MGI Symbol;Acc:MGI:5453314]"	104485957	104486286	1	Gm23537	misc_RNA	1	ENSMUSG00000088161	0	0	0	0	0
ENSMUSG00000050840	cadherin 20 [Source:MGI Symbol;Acc:MGI:1346069]	104768529	104995481	1	Cdh20	protein_coding	1	NM_011800	ENSMUSG00000050840	0	0.0288879	0.243607	0.0747278	0
ENSMUSG00000084704	nuclear encoded rRNA 5S 216 [Source:MGI Symbol;Acc:MGI:4422081]	104880924	104881035	-1	n-R5s216	rRNA	1		ENSMUSG00000084704	0	0	0	0	0
ENSMUSG00000089866	predicted gene 15699 [Source:MGI Symbol;Acc:MGI:3783139]	104911431	104912333	-1	Gm15699	antisense	1		ENSMUSG00000089866	0	0	0	0	0
ENSMUSG00000047496	ring finger protein 152 [Source:MGI Symbol;Acc:MGI:2443787]	105276914	105356710	-1	Rnf152	protein_coding	1	NM_178779	ENSMUSG00000047496	0.215348	0.252664	0.051779	0.18143	0.187337
ENSMUSG00000067017	predicted gene 3608 [Source:MGI Symbol;Acc:MGI:3804932]	105455971	105458829	1	Gm3608	pseudogene	1	Gm3608	ENSMUSG00000067017	21.6595	39.168	93.5556	44.1673	14.9345
ENSMUSG00000056536	"phosphatidylinositol glycan anchor biosynthesis	class N [Source:MGI Symbol;Acc:MGI:1351629]"	105518422	105663677	-1	Pign	protein_coding	1	ENSMUSG00000056536	2.62118	7.6042	5.48376	4.68978	4.2821
ENSMUSG00000076999	"predicted gene	22426 [Source:MGI Symbol;Acc:MGI:5452203]"	105574687	105574782	1	Gm22426	miRNA	1	ENSMUSG00000076999	373.892	565.638	917.297	655.592	133.375
ENSMUSG00000026319	RIKEN cDNA 2310035C23 gene [Source:MGI Symbol;Acc:MGI:1922832]	105663861	105755191	1	2310035C23Rik	processed_transcript	1		ENSMUSG00000026319	3.43114	10.6427	3.85102	1.90176	12.4341
ENSMUSG00000089206	"predicted gene	26214 [Source:MGI Symbol;Acc:MGI:5455991]"	105945554	105945660	1	Gm26214	snRNA	1	ENSMUSG00000089206	0	0	0	0	0
ENSMUSG00000026321	"tumor necrosis factor receptor superfamily	member 11a	NFKB activator [Source:MGI Symbol;Acc:MGI:1314891]"	105780718	105847981	1	Tnfrsf11a	protein_coding	ENSMUSG00000026321	0.311299	0.547833	0.00987136	0.010736	0.223547
ENSMUSG00000038866	"zinc finger	CCHC domain containing 2 [Source:MGI Symbol;Acc:MGI:2444114]"	105990406	106034074	1	Zcchc2	protein_coding	1	ENSMUSG00000038866	3.94709	7.95277	42.048	28.4991	7.41226
ENSMUSG00000009905	3-ketodihydrosphingosine reductase [Source:MGI Symbol;Acc:MGI:1918000]	106720459	106759727	-1	Kdsr	protein_coding	1	NM_027534	ENSMUSG00000009905	9.49937	5.75711	0.16801	0.129831	23.2043
ENSMUSG00000057329	B cell leukemia/lymphoma 2 [Source:MGI Symbol;Acc:MGI:88138]	106538178	106714274	-1	Bcl2	protein_coding	1	NM_009741	ENSMUSG00000057329	1.93905	1.93374	0.00510372	0.0185025	0.424223
ENSMUSG00000054006	RIKEN cDNA D630008O14 gene [Source:MGI Symbol;Acc:MGI:3698880]	106541943	106575045	1	D630008O14Rik	antisense	1		ENSMUSG00000054006	0	0	0	0	0
ENSMUSG00000083613	"POU domain	class 2	transcription factor 3	related sequence 1 [Source:MGI Symbol;Acc:MGI:103144]"	106887852	106888897	-1	Pou2f3-rs1	ENSMUSG00000083613	0	0.0583109	0	0.0617073	0
ENSMUSG00000067006	"serine (or cysteine) peptidase inhibitor	clade B	member 5 [Source:MGI Symbol;Acc:MGI:109579]"	106861173	106883348	1	Serpinb5	protein_coding	ENSMUSG00000067006	0	1.1828	0	0	0.162697
ENSMUSG00000044340	PH domain and leucine rich repeat protein phosphatase 1 [Source:MGI Symbol;Acc:MGI:2138327]	106171752	106394250	1	Phlpp1	protein_coding	1	NM_133821	ENSMUSG00000044340	1.32066	4.10222	4.72788	30.3173	2.47333
ENSMUSG00000009907	vacuolar protein sorting 4b (yeast) [Source:MGI Symbol;Acc:MGI:1100499]	106764071	106796728	-1	Vps4b	protein_coding	1		ENSMUSG00000009907	15.7389	23.792	6.83101	4.21554	12.7791
ENSMUSG00000059956	"serine (or cysteine) peptidase inhibitor	clade B (ovalbumin)	member 12 [Source:MGI Symbol;Acc:MGI:1919119]"	106934449	106957080	1	Serpinb12	protein_coding	ENSMUSG00000059956	0	0.196168	0	0	0.312274
ENSMUSG00000084228	predicted gene 8080 [Source:MGI Symbol;Acc:MGI:3646133]	107020137	107025325	-1	Gm8080	unprocessed_pseudogene	1		ENSMUSG00000084228	0	0	0.150611	0.928211	0
ENSMUSG00000044594	"serine (or cysteine) peptidase inhibitor	clade B (ovalbumin)	member 3A [Source:MGI Symbol;Acc:MGI:3573933]"	107045587	107052303	-1	Serpinb3a	protein_coding	ENSMUSG00000044594	0	0.00857341	0.0250264	0	0
ENSMUSG00000048775	"serine (or cysteine) peptidase inhibitor	clade B (ovalbumin)	member 13 [Source:MGI Symbol;Acc:MGI:3042250]"	106980984	107001195	1	Serpinb13	protein_coding	ENSMUSG00000048775	0	0	0	0	0
ENSMUSG00000058017	"serine (or cysteine) peptidase inhibitor	clade B (ovalbumin)	member 3D [Source:MGI Symbol;Acc:MGI:2683295]"	107078167	107083506	-1	Serpinb3d	protein_coding	ENSMUSG00000058017	0	0	0	0.026246	0
ENSMUSG00000083884	predicted gene 15388 [Source:MGI Symbol;Acc:MGI:3705340]	107137844	107138569	-1	Gm15388	processed_pseudogene	1		ENSMUSG00000083884	0	0	0	0	0
ENSMUSG00000073602	"serine (or cysteine) peptidase inhibitor	clade B (ovalbumin)	member 3B [Source:MGI Symbol;Acc:MGI:2683293]"	107153940	107278361	-1	Serpinb3b	protein_coding	ENSMUSG00000073602	0	0	0	0	0
ENSMUSG00000073601	"serine (or cysteine) peptidase inhibitor	clade B	member 3C [Source:MGI Symbol;Acc:MGI:1277952]"	107271201	107278371	-1	Serpinb3c	protein_coding	ENSMUSG00000073601	0	0	0	0	0
ENSMUSG00000080729	predicted gene 8084 [Source:MGI Symbol;Acc:MGI:3645945]	107191475	107193557	-1	Gm8084	unprocessed_pseudogene	1		ENSMUSG00000080729	0	0	0	0	0
ENSMUSG00000081114	predicted gene 15390 [Source:MGI Symbol;Acc:MGI:3705482]	107253553	107254290	-1	Gm15390	processed_pseudogene	1		ENSMUSG00000081114	0.016846	0.0230581	0	0	0
ENSMUSG00000084189	predicted gene 8089 [Source:MGI Symbol;Acc:MGI:3642979]	107290341	107302354	-1	Gm8089	unprocessed_pseudogene	1		ENSMUSG00000084189	0	0	0	0	0
ENSMUSG00000026327	"serine (or cysteine) peptidase inhibitor	clade B (ovalbumin)	member 11 [Source:MGI Symbol;Acc:MGI:1914207]"	107361198	107380475	1	Serpinb11	protein_coding	ENSMUSG00000026327	0	0.104151	0	0	0
ENSMUSG00000087210	predicted gene 15391 [Source:MGI Symbol;Acc:MGI:3705314]	107385200	107387412	-1	Gm15391	lincRNA	1		ENSMUSG00000087210	0	0	2.38312	7.34358	0
ENSMUSG00000067001	"serine (or cysteine) peptidase inhibitor	clade B	member 7 [Source:MGI Symbol;Acc:MGI:2151053]"	107399655	107452689	1	Serpinb7	protein_coding	ENSMUSG00000067001	0	0.00731489	0.0142351	0.0619273	0
ENSMUSG00000089278	"predicted gene	24553 [Source:MGI Symbol;Acc:MGI:5454330]"	107440047	107440177	-1	Gm24553	snoRNA	1	ENSMUSG00000089278	0	0	0	0	0
ENSMUSG00000062345	"serine (or cysteine) peptidase inhibitor	clade B	member 2 [Source:MGI Symbol;Acc:MGI:97609]"	107511423	107535478	1	Serpinb2	protein_coding	ENSMUSG00000062345	1.04622	12.8105	0.0334737	0.123776	0.142995
ENSMUSG00000026315	"serine (or cysteine) peptidase inhibitor	clade B	member 8 [Source:MGI Symbol;Acc:MGI:894657]"	107590006	107610484	1	Serpinb8	protein_coding	ENSMUSG00000026315	0.258485	3.63023	0.0877448	0.022376	0.0486931
ENSMUSG00000086161	predicted gene 15389 [Source:MGI Symbol;Acc:MGI:3705287]	107687008	107693514	1	Gm15389	lincRNA	1		ENSMUSG00000086161	0	0.0533745	8.33549	2.90889	0.0264295
ENSMUSG00000077237	"predicted gene	22438 [Source:MGI Symbol;Acc:MGI:5452215]"	107892974	107893105	1	Gm22438	snoRNA	1	ENSMUSG00000077237	0	0	0	0	0
ENSMUSG00000089037	"predicted gene	22159 [Source:MGI Symbol;Acc:MGI:5451936]"	109623008	109623137	-1	Gm22159	snoRNA	1	ENSMUSG00000089037	0	0	0	0	0
ENSMUSG00000084741	"predicted gene	25293 [Source:MGI Symbol;Acc:MGI:5455070]"	109804760	109805044	1	Gm25293	misc_RNA	1	ENSMUSG00000084741	0	0	0	0	0
ENSMUSG00000026312	"cadherin 7	type 2 [Source:MGI Symbol;Acc:MGI:2442792]"	109982431	110140157	1	Cdh7	protein_coding	1	ENSMUSG00000026312	0	0	0	0	0
ENSMUSG00000047216	"cadherin 19	type 2 [Source:MGI Symbol;Acc:MGI:3588198]"	110888326	110977584	-1	Cdh19	protein_coding	1	ENSMUSG00000047216	0.169265	0.0471946	0.012524	0	0.00424898
ENSMUSG00000038702	dermatan sulfate epimerase-like [Source:MGI Symbol;Acc:MGI:2442948]	111858702	111864918	-1	Dsel	processed_transcript	1		ENSMUSG00000038702	6.00246	3.80635	0.177793	0.242289	0.654065
ENSMUSG00000088691	"predicted gene	22331 [Source:MGI Symbol;Acc:MGI:5452108]"	112467911	112468046	1	Gm22331	snoRNA	1	ENSMUSG00000088691	0	0	0	0	0
ENSMUSG00000084546	"predicted gene	24937 [Source:MGI Symbol;Acc:MGI:5454714]"	113717914	113718047	-1	Gm24937	snoRNA	1	ENSMUSG00000084546	0	0	0	0	0
ENSMUSG00000070695	contactin associated protein-like 5A [Source:MGI Symbol;Acc:MGI:3643623]	115684756	116587323	1	Cntnap5a	protein_coding	1	NM_001077425	ENSMUSG00000070695	0	0.0336029	0.144428	0.649136	0
ENSMUSG00000065865	"predicted gene	24030 [Source:MGI Symbol;Acc:MGI:5453807]"	117536301	117536464	1	Gm24030	snRNA	1	ENSMUSG00000065865	0	0	0	0	0
ENSMUSG00000026374	translin [Source:MGI Symbol;Acc:MGI:109263]	118294778	118311739	-1	Tsn	protein_coding	1	NM_011650	ENSMUSG00000026374	20.5823	27.2193	13.2446	4.23881	8.30087
ENSMUSG00000026377	nucleolar protein interacting with the FHA domain of MKI67 [Source:MGI Symbol;Acc:MGI:1915199]	118321839	118333822	1	Nifk	protein_coding	1	NM_026472	ENSMUSG00000026377	31.623	48.0066	11.3352	7.54939	14.8964
ENSMUSG00000037035	inhibin beta-B [Source:MGI Symbol;Acc:MGI:96571]	119415465	119422248	-1	Inhbb	protein_coding	1	NM_008381	ENSMUSG00000037035	20.1001	7.08393	0.149716	0.130902	0
ENSMUSG00000048402	GLI-Kruppel family member GLI2 [Source:MGI Symbol;Acc:MGI:95728]	118834132	119053619	-1	Gli2	protein_coding	1	NM_001081125	ENSMUSG00000048402	0.227542	1.33291	0.0230781	0.0221067	0.0125274
ENSMUSG00000004451	v-ral simian leukemia viral oncogene homolog B (ras related) [Source:MGI Symbol;Acc:MGI:1927244]	119470305	119504794	-1	Ralb	protein_coding	1	NM_022327	ENSMUSG00000004451	62.5791	65.4095	2.48015	1.48591	10.3234
ENSMUSG00000084505	"predicted gene	25322 [Source:MGI Symbol;Acc:MGI:5455099]"	119530211	119530314	1	Gm25322	snRNA	1	ENSMUSG00000084505	0	0	0	0	0
ENSMUSG00000064302	CLIP associating protein 1 [Source:MGI Symbol;Acc:MGI:1923957]	118389058	118612678	1	Clasp1	retained_intron	1		ENSMUSG00000064302	4.6058	12.0023	3.74597	9.75243	27.2389
ENSMUSG00000077257	"predicted gene	26080 [Source:MGI Symbol;Acc:MGI:5455857]"	118453355	118453485	-1	Gm26080	snoRNA	1	ENSMUSG00000077257	0	0	0	0	0
ENSMUSG00000080542	"predicted gene	22710 [Source:MGI Symbol;Acc:MGI:5452487]"	118459141	118459265	-1	Gm22710	snRNA	1	ENSMUSG00000080542	0	8.60941	0	36.4435	0
ENSMUSG00000026380	transcription factor CP2-like 1 [Source:MGI Symbol;Acc:MGI:2444691]	118627945	118685168	1	Tfcp2l1	processed_transcript	1		ENSMUSG00000026380	0.341402	5.92013	0.255657	0.83633	7.0829
ENSMUSG00000088363	"predicted gene	23497 [Source:MGI Symbol;Acc:MGI:5453274]"	118681821	118681950	1	Gm23497	snRNA	1	ENSMUSG00000088363	5.56041	4.52749	0	5.40602	41.5555
ENSMUSG00000089601	"predicted gene	22094 [Source:MGI Symbol;Acc:MGI:5451871]"	118638288	118638404	-1	Gm22094	rRNA	1	ENSMUSG00000089601	0	0	0	0	0
ENSMUSG00000026383	erythrocyte protein band 4.1 like 5 [Source:MGI Symbol;Acc:MGI:103006]	119545037	119649000	-1	Epb4.1l5	protein_coding	1	NM_145506	ENSMUSG00000026383	2.29148	16.0077	4.24387	1.3722	7.30454
ENSMUSG00000026384	"protein tyrosine phosphatase	non-receptor type 4 [Source:MGI Symbol;Acc:MGI:1099792]"	119652467	119837613	-1	Ptpn4	protein_coding	1	ENSMUSG00000026384	4.39856	9.61562	12.3294	25.8838	1.8877
ENSMUSG00000091876	predicted gene 3851 [Source:MGI Symbol;Acc:MGI:3782023]	119787769	119788086	1	Gm3851	processed_pseudogene	1		ENSMUSG00000091876	202.446	268.038	40.0506	36.7416	41.7367
ENSMUSG00000090277	predicted gene 8338 [Source:MGI Symbol;Acc:MGI:3647186]	119817763	119818125	1	Gm8338	processed_pseudogene	1		ENSMUSG00000090277	0	0	0	0	0
ENSMUSG00000036975	transmembrane protein 177 [Source:MGI Symbol;Acc:MGI:1913593]	119907890	119913208	-1	Tmem177	protein_coding	1	NM_175106	ENSMUSG00000036975	1.3354	0.506652	5.08911	8.21153	0.48632
ENSMUSG00000050777	transmembrane protein 37 [Source:MGI Symbol;Acc:MGI:2157899]	120067377	120074074	-1	Tmem37	protein_coding	1	NM_019432	ENSMUSG00000050777	22.046	1.36206	0.646494	0.972647	2.80748
ENSMUSG00000026387	secretin receptor [Source:MGI Symbol;Acc:MGI:2441720]	120006894	120063536	1	Sctr	protein_coding	1	NM_001012322	ENSMUSG00000026387	0	0.00736799	0.0430159	0.101359	0.0072966
ENSMUSG00000036962	cilia and flagella associated protein 221 [Source:MGI Symbol;Acc:MGI:2684947]	119923341	119997234	-1	Cfap221	protein_coding	1		ENSMUSG00000036962	0.0193688	0.227997	18.2326	22.0628	0.131276
ENSMUSG00000026389	STEAP family member 3 [Source:MGI Symbol;Acc:MGI:1915678]	120190757	120272705	-1	Steap3	protein_coding	1	NM_001085409	ENSMUSG00000026389	1.25172	1.57924	0.124851	0.0609806	0.00401058
ENSMUSG00000026390	macrophage receptor with collagenous structure [Source:MGI Symbol;Acc:MGI:1309998]	120474538	120505024	-1	Marco	protein_coding	1	NM_010766	ENSMUSG00000026390	2.66603	0.1237	0	0.0072725	0
ENSMUSG00000036907	"complement component 1	q subcomponent-like 2 [Source:MGI Symbol;Acc:MGI:3032521]"	120340582	120343174	1	C1ql2	protein_coding	1	ENSMUSG00000036907	0.0648321	0.539263	0	0	0
ENSMUSG00000026385	diazepam binding inhibitor [Source:MGI Symbol;Acc:MGI:94865]	120113280	120121078	-1	Dbi	protein_coding	1	NM_007830	ENSMUSG00000026385	4655.72	571.718	307.883	138.771	1537.04
ENSMUSG00000026388	RIKEN cDNA 3110009E18 gene [Source:MGI Symbol;Acc:MGI:1920353]	120121187	120188189	1	3110009E18Rik	protein_coding	1	NM_001172074	ENSMUSG00000026388	6.21805	4.86358	14.4026	20.2093	2.20142
ENSMUSG00000058665	engrailed 1 [Source:MGI Symbol;Acc:MGI:95389]	120602418	120607992	1	En1	protein_coding	1	NM_010133	ENSMUSG00000058665	5.5292	0.333123	0.00506462	0	0
ENSMUSG00000003721	insulin induced gene 2 [Source:MGI Symbol;Acc:MGI:1920249]	121304353	121332589	-1	Insig2	protein_coding	1	NM_133748	ENSMUSG00000003721	37.3636	92.4056	159.834	104.174	39.3591
ENSMUSG00000050534	5-hydroxytryptamine (serotonin) receptor 5B [Source:MGI Symbol;Acc:MGI:96284]	121509842	121528465	-1	Htr5b	protein_coding	1	NM_010483	ENSMUSG00000050534	0	0.0141425	2.99301	1.75853	0.0280118
ENSMUSG00000081130	predicted gene 8217 [Source:MGI Symbol;Acc:MGI:3646717]	121520583	121521047	1	Gm8217	processed_pseudogene	1		ENSMUSG00000081130	0	0	0	0	0
ENSMUSG00000083582	predicted gene 15393 [Source:MGI Symbol;Acc:MGI:3705387]	121507585	121507803	-1	Gm15393	processed_pseudogene	1		ENSMUSG00000083582	51.7454	23.727	67.1932	52.8413	13.3271
ENSMUSG00000083584	predicted gene 15394 [Source:MGI Symbol;Acc:MGI:3705608]	121969217	121970524	-1	Gm15394	processed_pseudogene	1		ENSMUSG00000083584	0	0	0	0	0
ENSMUSG00000001674	DEAD (Asp-Glu-Ala-Asp) box polypeptide 18 [Source:MGI Symbol;Acc:MGI:1914192]	121553835	121567989	-1	Ddx18	protein_coding	1	NM_025860	ENSMUSG00000001674	11.7694	30.5118	32.6661	15.6623	9.20204
ENSMUSG00000026339	coiled-coil domain containing 93 [Source:MGI Symbol;Acc:MGI:1918079]	121431049	121506460	1	Ccdc93	protein_coding	1	NM_001025156	ENSMUSG00000026339	4.34723	5.26234	5.21271	18.8175	2.68162
ENSMUSG00000085857	predicted gene 15392 [Source:MGI Symbol;Acc:MGI:3705317]	121489296	121493203	-1	Gm15392	antisense	1		ENSMUSG00000085857	0	0	0	0	0
ENSMUSG00000089274	"predicted gene	24547 [Source:MGI Symbol;Acc:MGI:5454324]"	122510549	122510697	1	Gm24547	snRNA	1	ENSMUSG00000089274	0	0	0	0	0
ENSMUSG00000089190	"predicted gene	25771 [Source:MGI Symbol;Acc:MGI:5455548]"	122553173	122553316	1	Gm25771	snoRNA	1	ENSMUSG00000089190	0	0	0	0	0
ENSMUSG00000065340	"predicted gene	25578 [Source:MGI Symbol;Acc:MGI:5455355]"	124490856	124490959	1	Gm25578	snRNA	1	ENSMUSG00000065340	0	0	0	0	0
ENSMUSG00000026341	ARP3 actin-related protein 3 [Source:MGI Symbol;Acc:MGI:1921367]	125392905	125435727	-1	Actr3	protein_coding	1	NM_023735	ENSMUSG00000026341	145.138	199.715	8.94224	7.68597	26.3683
ENSMUSG00000036815	dipeptidylpeptidase 10 [Source:MGI Symbol;Acc:MGI:2442409]	123321471	124045559	-1	Dpp10	protein_coding	1	NM_199021	ENSMUSG00000036815	0	0.0333349	2.83579	2.22387	0.0495247
ENSMUSG00000077472	"predicted gene	24791 [Source:MGI Symbol;Acc:MGI:5454568]"	123389801	123389931	-1	Gm24791	snoRNA	1	ENSMUSG00000077472	0	0	0	0	0
ENSMUSG00000026343	G protein-coupled receptor 39 [Source:MGI Symbol;Acc:MGI:1918361]	125676995	125873862	1	Gpr39	protein_coding	1	NM_027677	ENSMUSG00000026343	28.5969	4.01946	0.173164	0.853493	1.66105
ENSMUSG00000026344	Ly6/Plaur domain containing 1 [Source:MGI Symbol;Acc:MGI:1919835]	125867622	125913101	-1	Lypd1	protein_coding	1	NM_145100	ENSMUSG00000026344	0.698605	2.51268	0.00344083	0	12.0601
ENSMUSG00000026342	"solute carrier family 35	member F5 [Source:MGI Symbol;Acc:MGI:1921400]"	125560595	125595820	1	Slc35f5	protein_coding	1	ENSMUSG00000026342	15.262	18.3395	4.24732	2.05003	6.57044
ENSMUSG00000049690	NCK-associated protein 5 [Source:MGI Symbol;Acc:MGI:2686394]	125913620	126830799	-1	Nckap5	protein_coding	1	NM_172484	ENSMUSG00000049690	0.152058	2.94047	0.550801	0.0580424	0.185804
ENSMUSG00000080345	"predicted gene	24586 [Source:MGI Symbol;Acc:MGI:5454363]"	96266853	96266941	-1	Gm24586	miRNA	1	ENSMUSG00000080345	0	0	0	0	0
ENSMUSG00000026348	amino carboxymuconate semialdehyde decarboxylase [Source:MGI Symbol;Acc:MGI:2386323]	127729413	127767978	1	Acmsd	protein_coding	1	NM_001033041	ENSMUSG00000026348	0	0	0	0.0185049	0
ENSMUSG00000026347	transmembrane protein 163 [Source:MGI Symbol;Acc:MGI:1919410]	127486546	127679548	-1	Tmem163	nonsense_mediated_decay	1		ENSMUSG00000026347	0.0488066	0.0267217	0.0195006	0.0848345	0
ENSMUSG00000036155	mannoside acetylglucosaminyltransferase 5 [Source:MGI Symbol;Acc:MGI:894701]	127205015	127488336	1	Mgat5	retained_intron	1		ENSMUSG00000036155	0.623781	4.23727	2.87086	3.82754	0.846184
ENSMUSG00000065687	"predicted gene	23734 [Source:MGI Symbol;Acc:MGI:5453511]"	127375131	127375239	1	Gm23734	snoRNA	1	ENSMUSG00000065687	0	0	0	10.5537	0
ENSMUSG00000051590	mitogen-activated protein kinase kinase kinase 19 [Source:MGI Symbol;Acc:MGI:1203481]	127815253	127840321	-1	Map3k19	protein_coding	1		ENSMUSG00000051590	0.028714	0.399575	0	0.0103979	0
ENSMUSG00000036104	RAB3 GTPase activating protein subunit 1 [Source:MGI Symbol;Acc:MGI:2445001]	127868773	127943868	1	Rab3gap1	protein_coding	1	NM_178690	ENSMUSG00000036104	8.54455	9.97969	6.70722	3.02291	14.9658
ENSMUSG00000026349	cyclin T2 [Source:MGI Symbol;Acc:MGI:1920199]	127774164	127808061	1	Ccnt2	protein_coding	1	NM_028399	ENSMUSG00000026349	5.20768	10.2998	2.17303	1.39149	28.1686
ENSMUSG00000036086	"zinc finger	RAN-binding domain containing 3 [Source:MGI Symbol;Acc:MGI:1918362]"	127954184	128103047	-1	Zranb3	protein_coding	1	ENSMUSG00000036086	1.92893	2.80542	25.2398	11.2016	3.0862
ENSMUSG00000058603	"ribosomal protein L28	pseudogene 1 [Source:MGI Symbol;Acc:MGI:3705349]"	128038569	128038982	1	Rpl28-ps1	processed_pseudogene	1	ENSMUSG00000058603	576.438	533.409	267.314	218.611	133.329
ENSMUSG00000056211	R3H domain containing 1 [Source:MGI Symbol;Acc:MGI:2448514]	128103301	128237736	1	R3hdm1	retained_intron	1		ENSMUSG00000056211	9.49744	13.122	36.9218	41.0914	14.208
ENSMUSG00000065520	microRNA 128-1 [Source:MGI Symbol;Acc:MGI:2676813]	128202361	128202430	1	Mir128-1	miRNA	1		ENSMUSG00000065520	0	0	0	0	0
ENSMUSG00000026354	lactase [Source:MGI Symbol;Acc:MGI:104576]	128284756	128328318	-1	Lct	protein_coding	1	NM_001081078	ENSMUSG00000026354	0.00448541	0.0593479	0.23497	0.067136	0.0547214
ENSMUSG00000026355	"minichromosome maintenance deficient 6 (MIS5 homolog	S. pombe) (S. cerevisiae) [Source:MGI Symbol;Acc:MGI:1298227]"	128331590	128359664	-1	Mcm6	protein_coding	1	ENSMUSG00000026355	6.91944	35.1739	5.42113	2.50232	3.85434
ENSMUSG00000026353	UBX domain protein 4 [Source:MGI Symbol;Acc:MGI:1915062]	128243964	128279378	1	Ubxn4	protein_coding	1		ENSMUSG00000026353	86.5201	50.7473	49.8828	40.9117	21.308
ENSMUSG00000088432	"predicted gene	25384 [Source:MGI Symbol;Acc:MGI:5455161]"	128515115	128515219	-1	Gm25384	snRNA	1	ENSMUSG00000088432	0	0	0	0	0
ENSMUSG00000088196	"predicted gene	23902 [Source:MGI Symbol;Acc:MGI:5453679]"	128490040	128490173	1	Gm23902	snoRNA	1	ENSMUSG00000088196	0	0	0	0	0
ENSMUSG00000026356	aspartyl-tRNA synthetase [Source:MGI Symbol;Acc:MGI:2442544]	128363707	128417368	-1	Dars	protein_coding	1	NM_177445	ENSMUSG00000026356	30.9035	26.6372	61.127	26.9581	8.26328
ENSMUSG00000045382	chemokine (C-X-C motif) receptor 4 [Source:MGI Symbol;Acc:MGI:109563]	128588199	128592293	-1	Cxcr4	protein_coding	1	NM_009911	ENSMUSG00000045382	0.131051	4.35032	0.257697	0.169736	2.31351
ENSMUSG00000064737	"predicted gene	23056 [Source:MGI Symbol;Acc:MGI:5452833]"	128885909	128886019	-1	Gm23056	snRNA	1	ENSMUSG00000064737	0	0	0	0	0
ENSMUSG00000086633	predicted gene 16081 [Source:MGI Symbol;Acc:MGI:3801800]	130269950	130281258	-1	Gm16081	lincRNA	1		ENSMUSG00000086633	0	0	0	0.0815174	0
ENSMUSG00000042581	"thrombospondin	type I	domain containing 7B [Source:MGI Symbol;Acc:MGI:2443925]"	129273302	130219278	1	Thsd7b	retained_intron	ENSMUSG00000042581	0.0673441	0.512527	4.89835	2.8536	0
ENSMUSG00000089648	predicted pseudogene 15790 [Source:MGI Symbol;Acc:MGI:3783232]	129796608	129797858	-1	Gm15790	processed_pseudogene	1		ENSMUSG00000089648	27.2079	67.7247	24.8982	8.47689	12.5141
ENSMUSG00000026401	decay accelerating factor 2 [Source:MGI Symbol;Acc:MGI:104849]	130388537	130423009	-1	Daf2	protein_coding	1	NM_007827	ENSMUSG00000026401	0.816873	0.790512	70.1716	70.9209	0.596342
ENSMUSG00000086825	predicted gene 15675 [Source:MGI Symbol;Acc:MGI:3783117]	130429781	130437191	-1	Gm15675	lincRNA	1		ENSMUSG00000086825	0.0147712	0.0129984	0.1401	0.257078	0.0530401
ENSMUSG00000087691	predicted gene 15674 [Source:MGI Symbol;Acc:MGI:3783116]	130422824	130437914	1	Gm15674	antisense	1		ENSMUSG00000087691	0	0	3.68381	1.81352	0.00511412
ENSMUSG00000026399	CD55 antigen [Source:MGI Symbol;Acc:MGI:104850]	130439027	130462744	-1	Cd55	protein_coding	1	NM_010016	ENSMUSG00000026399	8.97288	5.57395	8.75525	12.193	0.748135
ENSMUSG00000085526	predicted gene 16083 [Source:MGI Symbol;Acc:MGI:3802163]	130462576	130557075	1	Gm16083	antisense	1		ENSMUSG00000085526	0.0103374	0.0520861	0.860031	0.121356	0.0132191
ENSMUSG00000026405	complement component 4 binding protein [Source:MGI Symbol;Acc:MGI:88229]	130634773	130661632	-1	C4bp	protein_coding	1	NM_007576	ENSMUSG00000026405	0.131358	0.577252	0.0125638	0.00910944	17.1209
ENSMUSG00000042554	zona pellucida 3 receptor [Source:MGI Symbol;Acc:MGI:104965]	130576713	130629621	-1	Zp3r	protein_coding	1	NM_009581	ENSMUSG00000042554	0	0.00708522	18.9167	105.599	0.107605
ENSMUSG00000064395	"predicted gene	23623 [Source:MGI Symbol;Acc:MGI:5453400]"	130595570	130595676	-1	Gm23623	snRNA	1	ENSMUSG00000064395	0	0	0	0	0
ENSMUSG00000026415	"Fc receptor	IgA	IgM	high affinity [Source:MGI Symbol;Acc:MGI:1927803]"	130800902	130814740	1	Fcamr	ENSMUSG00000026415	0	0.0464732	0.0222397	0.0241366	0.602376
ENSMUSG00000086706	predicted gene 15848 [Source:MGI Symbol;Acc:MGI:3802054]	130809977	130824084	-1	Gm15848	antisense	1		ENSMUSG00000086706	0	0	0	0	0
ENSMUSG00000042510	expressed sequence AA986860 [Source:MGI Symbol;Acc:MGI:2138143]	130731976	130744622	1	AA986860	protein_coding	1	NM_177604	ENSMUSG00000042510	0.449353	3.71747	0.594062	1.43098	3.96821
ENSMUSG00000026420	interleukin 24 [Source:MGI Symbol;Acc:MGI:2135548]	130882074	130887454	-1	Il24	protein_coding	1		ENSMUSG00000026420	0	9.30901	0	0	0
ENSMUSG00000042474	Fc fragment of IgM receptor [Source:MGI Symbol;Acc:MGI:1916419]	130865669	130880791	1	Fcmr	protein_coding	1	NM_026976	ENSMUSG00000042474	0	0.0439	0.427157	0.557484	0
ENSMUSG00000026409	"6-phosphofructo-2-kinase/fructose-2	6-biphosphatase 2 [Source:MGI Symbol;Acc:MGI:107815]"	130689182	130729253	-1	Pfkfb2	protein_coding	1	ENSMUSG00000026409	2.45684	6.07542	6.01694	8.28418	21.4883
ENSMUSG00000046404	YOD1 OTU deubiquitinating enzyme 1 homologue (S. cerevisiae) [Source:MGI Symbol;Acc:MGI:2442596]	130717327	130724358	1	Yod1	protein_coding	1	NM_178691	ENSMUSG00000046404	0.122701	1.81762	2.99085	9.55255	2.4418
ENSMUSG00000026416	interleukin 20 [Source:MGI Symbol;Acc:MGI:1890473]	130906985	130911451	-1	Il20	protein_coding	1	NM_021380	ENSMUSG00000026416	0	0.0207522	0.0193009	0	0
ENSMUSG00000016524	interleukin 19 [Source:MGI Symbol;Acc:MGI:1890472]	130932656	130940115	-1	Il19	protein_coding	1		ENSMUSG00000016524	0	0.0158999	0	0	0
ENSMUSG00000016529	interleukin 10 [Source:MGI Symbol;Acc:MGI:96537]	131019845	131024974	1	Il10	protein_coding	1	NM_010548	ENSMUSG00000016529	0	0.421181	0	0.0117293	0.0109767
ENSMUSG00000016528	MAP kinase-activated protein kinase 2 [Source:MGI Symbol;Acc:MGI:109298]	131053700	131097826	-1	Mapkapk2	protein_coding	1	NM_008551	ENSMUSG00000016528	33.3788	44.3807	3.70956	1.29059	7.82522
ENSMUSG00000088705	"predicted gene	25549 [Source:MGI Symbol;Acc:MGI:5455326]"	131073658	131073751	-1	Gm25549	snRNA	1	ENSMUSG00000088705	0	0	0	0	0
ENSMUSG00000089256	"predicted gene	25717 [Source:MGI Symbol;Acc:MGI:5455494]"	131102393	131102745	-1	Gm25717	misc_RNA	1	ENSMUSG00000089256	0	0	0	0	0
ENSMUSG00000026417	polymeric immunoglobulin receptor [Source:MGI Symbol;Acc:MGI:103080]	130826684	130852249	1	Pigr	protein_coding	1	NM_011082	ENSMUSG00000026417	0	0.0100604	0.0228411	0.0425856	0.535475
ENSMUSG00000042349	inhibitor of kappaB kinase epsilon [Source:MGI Symbol;Acc:MGI:1929612]	131254343	131279606	-1	Ikbke	retained_intron	1		ENSMUSG00000042349	1.79119	1.30564	0.24545	0.16183	0.1957
ENSMUSG00000026425	SLIT-ROBO Rho GTPase activating protein 2 [Source:MGI Symbol;Acc:MGI:109605]	131285251	131527352	-1	Srgap2	protein_coding	1	NM_001081011	ENSMUSG00000026425	6.14598	7.14465	8.80583	5.62003	19.7371
ENSMUSG00000076287	"predicted gene	24273 [Source:MGI Symbol;Acc:MGI:5454050]"	131498639	131498802	-1	Gm24273	miRNA	1	ENSMUSG00000076287	0	0	0	0	1.12119
ENSMUSG00000055184	"family with sequence similarity 72	member A [Source:MGI Symbol;Acc:MGI:1919669]"	131527903	131539872	1	Fam72a	protein_coding	1	ENSMUSG00000055184	1.16975	0.603495	1.39014	1.19257	0.286636
ENSMUSG00000026432	arginine vasopressin receptor 1B [Source:MGI Symbol;Acc:MGI:1347010]	131599239	131612000	1	Avpr1b	protein_coding	1	NM_011924	ENSMUSG00000026432	0	0.00640101	0	0	0
ENSMUSG00000016526	dual-specificity tyrosine-(Y)-phosphorylation regulated kinase 3 [Source:MGI Symbol;Acc:MGI:1330300]	131127455	131138340	-1	Dyrk3	protein_coding	1	NM_145508	ENSMUSG00000016526	1.22052	7.14755	78.1084	152.664	0.188155
ENSMUSG00000004552	cathepsin E [Source:MGI Symbol;Acc:MGI:107361]	131638306	131675505	1	Ctse	protein_coding	1	NM_007799	ENSMUSG00000004552	0	0.562257	0	0.0291629	0.102668
ENSMUSG00000026427	eukaryotic translation initiation factor 2D [Source:MGI Symbol;Acc:MGI:109342]	131153181	131187658	1	Eif2d	retained_intron	1		ENSMUSG00000026427	7.17718	6.11537	5.72752	2.31155	4.66124
ENSMUSG00000026430	Ras association (RalGDS/AF-6) domain family member 5 [Source:MGI Symbol;Acc:MGI:1926375]	131176410	131245258	-1	Rassf5	protein_coding	1		ENSMUSG00000026430	5.04268	2.31815	1.16983	0.117131	2.09718
ENSMUSG00000042251	peptidase M20 domain containing 1 [Source:MGI Symbol;Acc:MGI:2442939]	131797381	131821473	1	Pm20d1	protein_coding	1	NM_178079	ENSMUSG00000042251	0.132692	0.795339	0.400985	0	1.93475
ENSMUSG00000052688	"RAB7B	member RAS oncogene family [Source:MGI Symbol;Acc:MGI:2442295]"	131688695	131715439	1	Rab7b	protein_coding	1	ENSMUSG00000052688	7.78856	19.0889	0.264915	0.645368	0.752823
ENSMUSG00000042268	"solute carrier family 26	member 9 [Source:MGI Symbol;Acc:MGI:2444594]"	131744022	131771504	1	Slc26a9	protein_coding	1	ENSMUSG00000042268	0	0.194237	0.01311	0.228787	0
ENSMUSG00000013275	"solute carrier family 41	member 1 [Source:MGI Symbol;Acc:MGI:2444823]"	131827493	131848865	1	Slc41a1	processed_transcript	1	ENSMUSG00000013275	6.58537	12.6585	3.65221	1.16285	18.4488
ENSMUSG00000026433	"RAB29	member RAS oncogene family [Source:MGI Symbol;Acc:MGI:2385107]"	131867224	131872887	1	Rab29	protein_coding	1	ENSMUSG00000026433	16.5026	1.6007	0.295436	0.142283	2.86455
ENSMUSG00000026435	"solute carrier family 45	member 3 [Source:MGI Symbol;Acc:MGI:1922082]"	131962967	131982969	1	Slc45a3	protein_coding	1	ENSMUSG00000026435	1.82346	2.81176	0.876554	0.0247618	0.0888295
ENSMUSG00000026434	nuclear casein kinase and cyclin-dependent kinase substrate 1 [Source:MGI Symbol;Acc:MGI:1934811]	131910534	131936321	1	Nucks1	protein_coding	1	NM_001145804	ENSMUSG00000026434	9.31692	15.7842	2.15283	1.29468	11.2761
ENSMUSG00000088779	"predicted gene	26034 [Source:MGI Symbol;Acc:MGI:5455811]"	132100639	132100754	1	Gm26034	snRNA	1	ENSMUSG00000088779	0	0	0	0	0
ENSMUSG00000026436	"ELK4	member of ETS oncogene family [Source:MGI Symbol;Acc:MGI:102853]"	132007607	132032612	1	Elk4	protein_coding	1	ENSMUSG00000026436	0.896593	14.0668	0.423584	0.368895	6.61167
ENSMUSG00000059149	major facilitator superfamily domain containing 4 [Source:MGI Symbol;Acc:MGI:2442786]	132022806	132068062	-1	Mfsd4	protein_coding	1		ENSMUSG00000059149	0.404855	5.51275	0.0775163	0	0.374177
ENSMUSG00000026437	cyclin-dependent kinase 18 [Source:MGI Symbol;Acc:MGI:97518]	132112237	132139684	-1	Cdk18	protein_coding	1	NM_008795	ENSMUSG00000026437	5.16475	2.68607	1.07686	3.61483	13.3353
ENSMUSG00000042115	kelch domain containing 8A [Source:MGI Symbol;Acc:MGI:2442630]	132298626	132307357	1	Klhdc8a	protein_coding	1	NM_144810	ENSMUSG00000042115	1.57716	2.74804	0.26622	0.00318173	0.0148879
ENSMUSG00000079330	LEM domain containing 1 [Source:MGI Symbol;Acc:MGI:1922403]	132191431	132259227	1	Lemd1	protein_coding	1		ENSMUSG00000079330	0.28829	0.205192	3.4863	15.2	0
ENSMUSG00000065435	microRNA 135b [Source:MGI Symbol;Acc:MGI:3618732]	132198088	132198184	1	Mir135b	miRNA	1		ENSMUSG00000065435	0	0	0	0	0
ENSMUSG00000066936	predicted gene 10188 [Source:MGI Symbol;Acc:MGI:3704196]	132229048	132229767	-1	Gm10188	protein_coding	1		ENSMUSG00000066936	0	0	0.162579	0.833575	0
ENSMUSG00000009772	"NUAK family	SNF1-like kinase	2 [Source:MGI Symbol;Acc:MGI:1921387]"	132316126	132333488	1	Nuak2	protein_coding	ENSMUSG00000009772	4.30794	13.5865	0.32382	0.261608	0.181927
ENSMUSG00000089808	predicted pseudogene 7241 [Source:MGI Symbol;Acc:MGI:3646637]	132284453	132284809	1	Gm7241	processed_pseudogene	1		ENSMUSG00000089808	9.62304	8.59555	24.2336	7.73724	3.5795
ENSMUSG00000042066	transmembrane and coiled-coil domains 2 [Source:MGI Symbol;Acc:MGI:1916125]	132356315	132391281	-1	Tmcc2	protein_coding	1	NM_178874	ENSMUSG00000042066	1.40732	1.90244	0.440909	0.197439	0.126677
ENSMUSG00000090079	predicted gene 15849 [Source:MGI Symbol;Acc:MGI:3802034]	132381129	132382509	1	Gm15849	antisense	1		ENSMUSG00000090079	0	0	0	0	0
ENSMUSG00000042046	dual serine/threonine and tyrosine protein kinase [Source:MGI Symbol;Acc:MGI:1925064]	132417555	132466958	1	Dstyk	protein_coding	1	NM_172516	ENSMUSG00000042046	3.02331	9.34913	1.07369	0.283076	6.89148
ENSMUSG00000026439	retinoblastoma binding protein 5 [Source:MGI Symbol;Acc:MGI:1918367]	132477365	132505659	1	Rbbp5	protein_coding	1		ENSMUSG00000026439	3.99134	9.88864	2.89732	1.03401	7.74834
ENSMUSG00000053024	contactin 2 [Source:MGI Symbol;Acc:MGI:104518]	132509427	132543256	-1	Cntn2	nonsense_mediated_decay	1		ENSMUSG00000053024	0.00382532	0.0273475	0	0.00138523	0.00129634
ENSMUSG00000026443	"leucine rich repeat protein 2	neuronal [Source:MGI Symbol;Acc:MGI:106037]"	132880273	132940005	1	Lrrn2	protein_coding	1	ENSMUSG00000026443	0.113586	1.50163	0.0110691	0.0120386	0.0262877
ENSMUSG00000088911	"predicted gene	22609 [Source:MGI Symbol;Acc:MGI:5452386]"	132814228	132814348	-1	Gm22609	snoRNA	1	ENSMUSG00000088911	0	0	0	0	0
ENSMUSG00000048174	transmembrane protein 81 [Source:MGI Symbol;Acc:MGI:1921876]	132506230	132508639	1	Tmem81	protein_coding	1	NM_029025	ENSMUSG00000048174	1.1648	0.701503	4.0179	9.12769	1.63419
ENSMUSG00000026442	neurofascin [Source:MGI Symbol;Acc:MGI:104753]	132564690	132741797	-1	Nfasc	protein_coding	1	NM_182716	ENSMUSG00000026442	0.0169852	0.0710593	0.018851	0.0205009	0
ENSMUSG00000026447	"phosphoinositide-3-kinase	class 2	beta polypeptide [Source:MGI Symbol;Acc:MGI:2685045]"	133045667	133108687	1	Pik3c2b	protein_coding	ENSMUSG00000026447	0.128251	1.40066	0.0584751	0.0435135	1.99781
ENSMUSG00000054387	transformed mouse 3T3 cell double minute 4 [Source:MGI Symbol;Acc:MGI:107934]	132959484	133030561	-1	Mdm4	protein_coding	1		ENSMUSG00000054387	2.95428	14.3165	23.6143	25.9494	41.3692
ENSMUSG00000046062	"protein phosphatase 1	regulatory (inhibitor) subunit 15b [Source:MGI Symbol;Acc:MGI:2444211]"	133131143	133139783	1	Ppp1r15b	protein_coding	1	ENSMUSG00000046062	7.42845	45.2875	5.54307	3.95679	20.7727
ENSMUSG00000070644	ethanolamine kinase 2 [Source:MGI Symbol;Acc:MGI:2443760]	133363572	133380336	1	Etnk2	protein_coding	1	NM_175443	ENSMUSG00000070644	4.82706	7.56718	1.75751	0.715464	0.286791
ENSMUSG00000070645	renin 1 structural [Source:MGI Symbol;Acc:MGI:97898]	133350510	133360325	1	Ren1	protein_coding	1	NM_031193	ENSMUSG00000070645	0	1.24843	0.289557	0.200352	0
ENSMUSG00000064814	"predicted gene	23939 [Source:MGI Symbol;Acc:MGI:5453716]"	133601223	133601355	1	Gm23939	snoRNA	1	ENSMUSG00000064814	0	0	0	0	0
ENSMUSG00000070643	SRY (sex determining region Y)-box 13 [Source:MGI Symbol;Acc:MGI:98361]	133382303	133424377	-1	Sox13	protein_coding	1		ENSMUSG00000070643	1.2205	7.36699	0.0948364	0.170799	3.22514
ENSMUSG00000041757	"pleckstrin homology domain containing	family A member 6 [Source:MGI Symbol;Acc:MGI:2388662]"	133181321	133303435	1	Plekha6	protein_coding	1	ENSMUSG00000041757	0.106867	1.23315	2.43663	12.9724	17.4246
ENSMUSG00000090553	small nuclear ribonucleoprotein E [Source:MGI Symbol;Acc:MGI:98346]	133603871	133610291	-1	Snrpe	protein_coding	1	NM_009227	ENSMUSG00000090553	84.5937	86.0827	48.5829	15.5704	10.723
ENSMUSG00000051998	lymphocyte transmembrane adaptor 1 [Source:MGI Symbol;Acc:MGI:2443362]	133679091	133690108	-1	Lax1	protein_coding	1	NM_001159649	ENSMUSG00000051998	0.164586	0.705931	0.112415	0.348438	1.47613
ENSMUSG00000020423	"B cell translocation gene 2	anti-proliferative [Source:MGI Symbol;Acc:MGI:108384]"	134075170	134079120	-1	Btg2	protein_coding	1	ENSMUSG00000020423	33.5764	56.2035	7.33975	0.734033	6.99813
ENSMUSG00000041559	fibromodulin [Source:MGI Symbol;Acc:MGI:1328364]	134037254	134048277	1	Fmod	protein_coding	1	NM_021355	ENSMUSG00000041559	0.868088	8.90157	0	0.25788	0.531309
ENSMUSG00000073559	predicted gene 8618 [Source:MGI Symbol;Acc:MGI:3647540]	134109368	134109799	1	Gm8618	processed_pseudogene	1		ENSMUSG00000073559	4.54358	2.11448	1.12957	0.438753	0.24636
ENSMUSG00000010311	opticin [Source:MGI Symbol;Acc:MGI:2151113]	133897199	133907999	-1	Optc	protein_coding	1	NM_054076	ENSMUSG00000010311	5.19517	0.50304	0.0528822	0.0491822	1.27484
ENSMUSG00000090208	predicted gene 15851 [Source:MGI Symbol;Acc:MGI:3801734]	133906531	133914822	1	Gm15851	antisense	1		ENSMUSG00000090208	0	0.0508098	0	0	1.18324
ENSMUSG00000041577	proline arginine-rich end leucine-rich repeat [Source:MGI Symbol;Acc:MGI:2151110]	133910304	133921414	-1	Prelp	protein_coding	1	NM_054077	ENSMUSG00000041577	7.62977	1.34076	0.0523073	0.33754	0.0554455
ENSMUSG00000064246	chitinase-like 1 [Source:MGI Symbol;Acc:MGI:1340899]	134182176	134190181	1	Chil1	protein_coding	1		ENSMUSG00000064246	0	0.287325	0.00783707	0	0.0482936
ENSMUSG00000026450	chitinase 1 (chitotriosidase) [Source:MGI Symbol;Acc:MGI:1919134]	134111242	134151540	1	Chit1	protein_coding	1	NM_027979	ENSMUSG00000026450	0	0.114502	0.98515	6.59591	0
ENSMUSG00000042451	myosin binding protein H [Source:MGI Symbol;Acc:MGI:1858196]	134193448	134201232	1	Mybph	protein_coding	1		ENSMUSG00000042451	0	0.0132762	0	0	0.0120361
ENSMUSG00000042429	adenosine A1 receptor [Source:MGI Symbol;Acc:MGI:99401]	134199223	134235431	-1	Adora1	protein_coding	1	NM_001039510	ENSMUSG00000042429	0.673488	1.67486	0.446511	0.272267	37.3431
ENSMUSG00000026463	"ATPase	Ca++ transporting	plasma membrane 4 [Source:MGI Symbol;Acc:MGI:88111]"	133699457	133801041	-1	Atp2b4	protein_coding	ENSMUSG00000026463	3.63657	11.249	9.72463	4.28147	21.4002
ENSMUSG00000026459	myogenin [Source:MGI Symbol;Acc:MGI:97276]	134289989	134292548	1	Myog	protein_coding	1	NM_031189	ENSMUSG00000026459	0	0.0288279	0.0187001	0	0
ENSMUSG00000026458	"protein tyrosine phosphatase	receptor type	f polypeptide (PTPRF)	interacting protein (liprin)	alpha 4 [Source:MGI Symbol;Acc:MGI:1915757]"	134296783	134332928	-1	ENSMUSG00000026458	0.158271	0.930607	0.705311	0.755773	0.64987
ENSMUSG00000042305	transmembrane protein 183A [Source:MGI Symbol;Acc:MGI:1914729]	134346097	134361979	-1	Tmem183a	protein_coding	1	NM_001042485	ENSMUSG00000042305	8.42371	12.7465	7.14226	8.93736	7.46134
ENSMUSG00000050526	RIKEN cDNA 4933406M09 gene [Source:MGI Symbol;Acc:MGI:3045320]	134385940	134390981	1	4933406M09Rik	protein_coding	1	NM_173771	ENSMUSG00000050526	0	0.0312939	2.04844	11.1239	0.0232436
ENSMUSG00000026456	cytochrome b5 reductase 1 [Source:MGI Symbol;Acc:MGI:1919267]	134405559	134411740	1	Cyb5r1	processed_transcript	1		ENSMUSG00000026456	14.6683	13.4785	1.08244	0.54234	14.9056
ENSMUSG00000026457	adiponectin receptor 1 [Source:MGI Symbol;Acc:MGI:1919924]	134415378	134433351	1	Adipor1	protein_coding	1	NM_028320	ENSMUSG00000026457	20.4115	17.4178	5.27175	6.94316	9.12681
ENSMUSG00000042229	RAB interacting factor [Source:MGI Symbol;Acc:MGI:2138605]	134494648	134508774	1	Rabif	protein_coding	1	NM_145510	ENSMUSG00000042229	4.68377	5.50094	3.65541	2.80169	2.40375
ENSMUSG00000077202	"predicted gene	25612 [Source:MGI Symbol;Acc:MGI:5455389]"	134505338	134505463	1	Gm25612	snoRNA	1	ENSMUSG00000077202	0	12.3547	4.00712	17.4323	77.4905
ENSMUSG00000026455	kelch-like 12 [Source:MGI Symbol;Acc:MGI:2385619]	134455531	134491018	1	Klhl12	retained_intron	1		ENSMUSG00000026455	8.96094	13.539	7.38258	22.1299	9.19363
ENSMUSG00000046367	"MGAT4 family	member E [Source:MGI Symbol;Acc:MGI:1918251]"	134540941	134549682	-1	Mgat4e	protein_coding	1	ENSMUSG00000046367	0	0	3.97188	23.7214	0.156468
ENSMUSG00000026452	synaptotagmin II [Source:MGI Symbol;Acc:MGI:99666]	134646677	134762593	1	Syt2	protein_coding	1		ENSMUSG00000026452	0.00534847	0.144585	0.00534244	0.00193679	0
ENSMUSG00000026429	ubiquitin-conjugating enzyme E2T (putative) [Source:MGI Symbol;Acc:MGI:1914446]	134962565	134974162	1	Ube2t	protein_coding	1	NM_026024	ENSMUSG00000026429	1.03202	2.47539	44.939	5.68049	0.346406
ENSMUSG00000042793	leucine-rich repeat-containing G protein-coupled receptor 6 [Source:MGI Symbol;Acc:MGI:2441805]	134983301	135105276	-1	Lgr6	protein_coding	1	NM_001033409	ENSMUSG00000042793	0.239734	0.205091	1.06061	0.763377	0.0200484
ENSMUSG00000031506	"protein tyrosine phosphatase	non-receptor type 7 [Source:MGI Symbol;Acc:MGI:2156893]"	135132700	135145317	1	Ptpn7	protein_coding	1	ENSMUSG00000031506	0.805719	0.111267	0.0435517	0.056391	0.042485
ENSMUSG00000026424	G protein-coupled receptor 37-like 1 [Source:MGI Symbol;Acc:MGI:1928503]	135160234	135167681	-1	Gpr37l1	protein_coding	1	NM_134438	ENSMUSG00000026424	0	0.005925	0	0	0.0117356
ENSMUSG00000026426	ADP-ribosylation factor-like 8A [Source:MGI Symbol;Acc:MGI:1915974]	135146824	135156269	1	Arl8a	protein_coding	1	NM_026823	ENSMUSG00000026426	38.4427	31.6374	0.908798	0.559323	5.38441
ENSMUSG00000087721	"predicted gene	26280 [Source:MGI Symbol;Acc:MGI:5456057]"	135150666	135150766	-1	Gm26280	rRNA	1	ENSMUSG00000087721	0	0	0	0	0
ENSMUSG00000085311	predicted gene 15445 [Source:MGI Symbol;Acc:MGI:3707341]	135152963	135153806	1	Gm15445	antisense	1		ENSMUSG00000085311	0.293949	0.371395	0	0.0327522	0.582363
ENSMUSG00000073557	"protein phosphatase 1	regulatory (inhibitor) subunit 12B [Source:MGI Symbol;Acc:MGI:1916417]"	134754658	134955942	-1	Ppp1r12b	protein_coding	1	ENSMUSG00000073557	5.90059	6.28039	1.66018	2.0013	2.53138
ENSMUSG00000077846	"predicted gene	22232 [Source:MGI Symbol;Acc:MGI:5452009]"	134809275	134809368	1	Gm22232	miRNA	1	ENSMUSG00000077846	0	0	0	0	0
ENSMUSG00000042207	lysine (K)-specific demethylase 5B [Source:MGI Symbol;Acc:MGI:1922855]	134560171	134635285	1	Kdm5b	protein_coding	1	NM_152895	ENSMUSG00000042207	6.64528	26.578	49.8941	26.3654	11.436
ENSMUSG00000079139	predicted gene 4204 [Source:MGI Symbol;Acc:MGI:3782381]	135231995	135233225	1	Gm4204	processed_pseudogene	1		ENSMUSG00000079139	2143.85	698.198	388.717	128.412	65.5023
ENSMUSG00000003051	E74-like factor 3 [Source:MGI Symbol;Acc:MGI:1101781]	135253575	135258568	-1	Elf3	protein_coding	1	NM_001163131	ENSMUSG00000003051	0.297359	27.5534	0.0103693	0.0292091	21.8154
ENSMUSG00000041926	arginyl aminopeptidase (aminopeptidase B) [Source:MGI Symbol;Acc:MGI:2384902]	135262712	135284084	-1	Rnpep	protein_coding	1	NM_145417	ENSMUSG00000041926	5.43313	5.05774	9.676	10.4868	8.29563
ENSMUSG00000041889	shisa family member 4 [Source:MGI Symbol;Acc:MGI:1924802]	135371057	135375237	-1	Shisa4	protein_coding	1	NM_175259	ENSMUSG00000041889	9.52478	8.80397	0.0534926	0.0166222	0.878895
ENSMUSG00000048096	leiomodin 1 (smooth muscle) [Source:MGI Symbol;Acc:MGI:2135671]	135324807	135368065	1	Lmod1	protein_coding	1	NM_053106	ENSMUSG00000048096	54.5742	2.40801	0.00317917	0.0414915	0
ENSMUSG00000087859	"predicted gene	22796 [Source:MGI Symbol;Acc:MGI:5452573]"	135353717	135353822	-1	Gm22796	snRNA	1	ENSMUSG00000087859	0	0	0	0	0
ENSMUSG00000062580	translocase of inner mitochondrial membrane 17a [Source:MGI Symbol;Acc:MGI:1343131]	135295213	135313778	-1	Timm17a	protein_coding	1	NM_011590	ENSMUSG00000062580	124.059	60.6321	76.6648	54.5042	14.5147
ENSMUSG00000090399	"predicted gene	38399 [Source:MGI Symbol;Acc:MGI:5620007]"	135606447	135688105	-1	Gm38399	lincRNA	1	ENSMUSG00000090399	0.229739	0.662909	0.00826955	0.0359754	0
ENSMUSG00000026421	cysteine and glycine-rich protein 1 [Source:MGI Symbol;Acc:MGI:88549]	135720061	135752232	1	Csrp1	protein_coding	1		ENSMUSG00000026421	176.766	110.175	1.34395	0.934815	6.04812
ENSMUSG00000041801	"pleckstrin homology-like domain	family A	member 3 [Source:MGI Symbol;Acc:MGI:1351485]"	135766119	135769136	1	Phlda3	protein_coding	ENSMUSG00000041801	49.4955	7.7542	0.213081	0.115872	0.325311
ENSMUSG00000009418	neuron navigator 1 [Source:MGI Symbol;Acc:MGI:2183683]	135434580	135607295	-1	Nav1	protein_coding	1	NM_173437	ENSMUSG00000009418	2.76122	4.35985	0.0514467	0.0932091	0.352964
ENSMUSG00000054412	predicted gene 4793 [Source:MGI Symbol;Acc:MGI:3646955]	135584773	135599948	1	Gm4793	antisense	1		ENSMUSG00000054412	0	0.0297273	0	0.000455414	0
ENSMUSG00000041879	importin 9 [Source:MGI Symbol;Acc:MGI:1918944]	135382312	135430499	-1	Ipo9	protein_coding	1	NM_153774	ENSMUSG00000041879	16.876	13.9991	12.5886	5.81488	12.5181
ENSMUSG00000026418	"troponin I	skeletal	slow 1 [Source:MGI Symbol;Acc:MGI:105073]"	135779434	135810989	1	Tnni1	processed_transcript	ENSMUSG00000026418	1.14182	0.951742	0.121545	0.0877225	0.071029
ENSMUSG00000041782	ladinin [Source:MGI Symbol;Acc:MGI:109343]	135818598	135833342	1	Lad1	protein_coding	1	NM_133664	ENSMUSG00000041782	0.0320435	11.7457	0.0170706	0.00464145	5.72056
ENSMUSG00000026414	"troponin T2	cardiac [Source:MGI Symbol;Acc:MGI:104597]"	135836354	135852260	1	Tnnt2	protein_coding	1	ENSMUSG00000026414	4.98926	6.85518	0.190376	0.251325	0.110692
ENSMUSG00000051985	immunoglobulin-like and fibronectin type III domain containing 1 [Source:MGI Symbol;Acc:MGI:3045352]	135953578	136006342	-1	Igfn1	nonsense_mediated_decay	1		ENSMUSG00000051985	0	0.157845	0.0579196	0.420504	0.0176654
ENSMUSG00000026413	plakophilin 1 [Source:MGI Symbol;Acc:MGI:1328359]	135871395	135919207	-1	Pkp1	protein_coding	1	NM_019645	ENSMUSG00000026413	0	0.784337	0.205836	1.11548	0.0388315
ENSMUSG00000026411	transmembrane protein 9 [Source:MGI Symbol;Acc:MGI:1913491]	136008150	136035342	1	Tmem9	protein_coding	1	NM_001160145	ENSMUSG00000026411	22.587	10.3465	2.20728	2.82911	2.41808
ENSMUSG00000086264	predicted gene 15850 [Source:MGI Symbol;Acc:MGI:3801986]	136126178	136131183	-1	Gm15850	processed_transcript	1		ENSMUSG00000086264	0	0.00663325	0.0193629	2.79868	0.0131384
ENSMUSG00000087230	maestro heat-like repeat family member 3 [Source:MGI Symbol;Acc:MGI:1923672]	136181474	136207097	-1	Mroh3	protein_coding	1		ENSMUSG00000087230	0	0.01709	0.796038	2.03218	1.0231
ENSMUSG00000026407	"calcium channel	voltage-dependent	L type	alpha 1S subunit [Source:MGI Symbol;Acc:MGI:88294]"	136052750	136119822	1	Cacna1s	ENSMUSG00000026407	0.00319244	0.0814082	4.76315	7.10128	0.0021777
ENSMUSG00000041642	kinesin family member 21B [Source:MGI Symbol;Acc:MGI:109234]	136131389	136177998	1	Kif21b	protein_coding	1	NM_001039472	ENSMUSG00000041642	0.119222	0.630751	3.5472	4.61251	1.02803
ENSMUSG00000041605	RIKEN cDNA 5730559C18 gene [Source:MGI Symbol;Acc:MGI:1921579]	136213531	136234264	-1	5730559C18Rik	protein_coding	1	NM_028872	ENSMUSG00000041605	1.2416	3.314	9.16109	10.0084	11.0144
ENSMUSG00000026404	DEAD (Asp-Glu-Ala-Asp) box polypeptide 59 [Source:MGI Symbol;Acc:MGI:1915247]	136415271	136440158	1	Ddx59	retained_intron	1		ENSMUSG00000026404	3.8367	3.43119	6.26642	4.25135	2.33052
ENSMUSG00000052759	G protein-coupled receptor 25 [Source:MGI Symbol;Acc:MGI:2686146]	136259797	136260873	-1	Gpr25	protein_coding	1	NM_001101516	ENSMUSG00000052759	0.0224079	0.0387185	0.146551	0.127273	0
ENSMUSG00000041570	"calmodulin regulated spectrin-associated protein family	member 2 [Source:MGI Symbol;Acc:MGI:1922434]"	136268123	136346104	-1	Camsap2	protein_coding	1	ENSMUSG00000041570	7.73604	18.6934	4.6712	11.996	8.58432
ENSMUSG00000041498	kinesin family member 14 [Source:MGI Symbol;Acc:MGI:1098226]	136466343	136531511	1	Kif14	retained_intron	1		ENSMUSG00000041498	0.110429	1.34467	1.44298	1.08497	0.153927
ENSMUSG00000026398	"nuclear receptor subfamily 5	group A	member 2 [Source:MGI Symbol;Acc:MGI:1346834]"	136842571	136960448	-1	Nr5a2	protein_coding	ENSMUSG00000026398	0	1.40414	0.0137389	0.0112067	0
ENSMUSG00000088970	"predicted gene	23763 [Source:MGI Symbol;Acc:MGI:5453540]"	136990211	136990270	-1	Gm23763	snRNA	1	ENSMUSG00000088970	0	0	0	0	0
ENSMUSG00000041483	zinc finger protein 281 [Source:MGI Symbol;Acc:MGI:3029290]	136624901	136630053	1	Zfp281	protein_coding	1	NM_177643	ENSMUSG00000041483	6.34435	22.1797	5.75538	1.6619	2.22802
ENSMUSG00000077207	"predicted gene	25609 [Source:MGI Symbol;Acc:MGI:5455386]"	137215544	137215647	-1	Gm25609	snRNA	1	ENSMUSG00000077207	0	0	0	0	0
ENSMUSG00000088164	"predicted gene	23534 [Source:MGI Symbol;Acc:MGI:5453311]"	137367151	137367247	-1	Gm23534	snoRNA	1	ENSMUSG00000088164	0	0	0	0	0
ENSMUSG00000088715	"predicted gene	22727 [Source:MGI Symbol;Acc:MGI:5452504]"	137734318	137734433	1	Gm22727	snoRNA	1	ENSMUSG00000088715	0	0	0	0	0
ENSMUSG00000065565	microRNA 181a-1 [Source:MGI Symbol;Acc:MGI:3629589]	137966455	137966541	1	Mir181a-1	miRNA	1		ENSMUSG00000065565	0	0	0	0	0
ENSMUSG00000065458	microRNA 181b-1 [Source:MGI Symbol;Acc:MGI:3618735]	137966639	137966718	1	Mir181b-1	miRNA	1		ENSMUSG00000065458	0	0	0	0	0
ENSMUSG00000026394	"ATPase	H+ transporting	lysosomal V1 subunit G3 [Source:MGI Symbol;Acc:MGI:2450548]"	138273738	138289462	1	Atp6v1g3	protein_coding	ENSMUSG00000026394	0.00532026	0.00728215	0	0	3.56985
ENSMUSG00000088564	"predicted gene	23782 [Source:MGI Symbol;Acc:MGI:5453559]"	137987657	137987776	-1	Gm23782	rRNA	1	ENSMUSG00000088564	0	0	0	0	0
ENSMUSG00000026395	"protein tyrosine phosphatase	receptor type	C [Source:MGI Symbol;Acc:MGI:97810]"	138062861	138175708	-1	Ptprc	retained_intron	ENSMUSG00000026395	0.877535	0.468846	0.0859909	0.09112	1.96421
ENSMUSG00000026393	NIMA (never in mitosis gene a)-related expressed kinase 7 [Source:MGI Symbol;Acc:MGI:1890645]	138482875	138620141	-1	Nek7	protein_coding	1	NM_021605	ENSMUSG00000026393	28.75	24.2247	0.81198	0.40264	27.1778
ENSMUSG00000079283	RIKEN cDNA 2310009B15 gene [Source:MGI Symbol;Acc:MGI:1916799]	138851983	138856852	-1	2310009B15Rik	protein_coding	1	NM_001081226	ENSMUSG00000079283	5.78282	2.93034	1.27816	0.534658	1.56777
ENSMUSG00000065275	nuclear encoded rRNA 5S 217 [Source:MGI Symbol;Acc:MGI:4422082]	138878262	138878377	-1	n-R5s217	rRNA	1		ENSMUSG00000065275	0	0	0	0	0
ENSMUSG00000019230	LIM homeobox protein 9 [Source:MGI Symbol;Acc:MGI:1316721]	138825186	138848577	-1	Lhx9	protein_coding	1	NM_001025565	ENSMUSG00000019230	11.8964	0.833102	1.01095	0.172151	0
ENSMUSG00000056268	DENN/MADD domain containing 1B [Source:MGI Symbol;Acc:MGI:2447812]	138963435	139178960	1	Dennd1b	protein_coding	1		ENSMUSG00000056268	1.04558	5.25746	0.867261	2.00378	4.96411
ENSMUSG00000085481	predicted gene 16304 [Source:MGI Symbol;Acc:MGI:3826518]	139133891	139134665	-1	Gm16304	processed_pseudogene	1		ENSMUSG00000085481	0	0	0	0	0
ENSMUSG00000085361	predicted gene 16305 [Source:MGI Symbol;Acc:MGI:3826519]	138991514	138992069	-1	Gm16305	processed_pseudogene	1		ENSMUSG00000085361	0.169274	0.278034	0.0901776	0.049038	0
ENSMUSG00000063681	"crumbs family member 1	photoreceptor morphogenesis associated [Source:MGI Symbol;Acc:MGI:2136343]"	139197056	139377100	-1	Crb1	protein_coding	1	ENSMUSG00000063681	0	0.0132708	0.0901153	0.380895	0
ENSMUSG00000026368	"coagulation factor XIII	beta subunit [Source:MGI Symbol;Acc:MGI:88379]"	139501702	139523752	1	F13b	protein_coding	1	ENSMUSG00000026368	0	0.0168819	0.010951	0.0476406	0
ENSMUSG00000033964	zinc finger and BTB domain containing 41 homolog [Source:MGI Symbol;Acc:MGI:2444487]	139422288	139453005	1	Zbtb41	protein_coding	1		ENSMUSG00000033964	3.25191	6.08803	0.426979	0.304301	2.97235
ENSMUSG00000033952	"asp (abnormal spindle)-like	microcephaly associated (Drosophila) [Source:MGI Symbol;Acc:MGI:1334448]"	139454772	139494091	1	Aspm	protein_coding	1	ENSMUSG00000033952	0.503963	2.79257	3.05586	1.56781	0.28391
ENSMUSG00000090623	complement factor H-related 3 [Source:MGI Symbol;Acc:MGI:3647418]	139584783	139660899	-1	Cfhr3	unprocessed_pseudogene	1		ENSMUSG00000090623	0	0.0160117	4.15979	26.5009	0.0158571
ENSMUSG00000057037	complement factor H-related 1 [Source:MGI Symbol;Acc:MGI:2138169]	139547053	139560272	-1	Cfhr1	protein_coding	1	NM_015780	ENSMUSG00000057037	0	0	1.56847	6.94856	0
ENSMUSG00000070594	predicted gene 4788 [Source:MGI Symbol;Acc:MGI:3646434]	139697623	139781243	-1	Gm4788	protein_coding	1	NM_001160304	ENSMUSG00000070594	0.175628	0.155548	0.0182426	0.0716725	0.0560133
ENSMUSG00000026365	complement component factor h [Source:MGI Symbol;Acc:MGI:88385]	140084708	140183764	-1	Cfh	protein_coding	1		ENSMUSG00000026365	14.0106	14.3091	0.118094	0.444621	0.739232
ENSMUSG00000052726	"potassium channel	subfamily T	member 2 [Source:MGI Symbol;Acc:MGI:3036273]"	140246158	140612067	1	Kcnt2	protein_coding	ENSMUSG00000052726	0.0513955	0.477668	0.0163055	0.0746357	0.21196
ENSMUSG00000033898	complement factor H-related 2 [Source:MGI Symbol;Acc:MGI:3611575]	139804167	139858702	-1	Cfhr2	protein_coding	1		ENSMUSG00000033898	0.575708	1.62943	0.0435054	0.10246	0.235674
ENSMUSG00000089991	predicted gene 16332 [Source:MGI Symbol;Acc:MGI:3840155]	139862957	139936477	-1	Gm16332	unprocessed_pseudogene	1		ENSMUSG00000089991	0.259132	1.232	0.00424019	0.0387104	0.00185164
ENSMUSG00000085867	predicted pseudogene 5834 [Source:MGI Symbol;Acc:MGI:3643955]	139939601	139994205	-1	Gm5834	unprocessed_pseudogene	1		ENSMUSG00000085867	0	0.0597376	0	0	0
ENSMUSG00000087930	"predicted gene	26048 [Source:MGI Symbol;Acc:MGI:5455825]"	140003825	140003966	1	Gm26048	snoRNA	1	ENSMUSG00000087930	0	0	0	0	0
ENSMUSG00000089418	"predicted gene	22016 [Source:MGI Symbol;Acc:MGI:5451793]"	141314355	141314468	1	Gm22016	misc_RNA	1	ENSMUSG00000089418	0	0	0	0	0
ENSMUSG00000026361	"cell division cycle 73	Paf1/RNA polymerase II complex component [Source:MGI Symbol;Acc:MGI:2384876]"	143598800	143702893	-1	Cdc73	protein_coding	1	ENSMUSG00000026361	4.52897	8.66591	5.32386	2.77715	3.40234
ENSMUSG00000033849	"UDP-Gal:betaGlcNAc beta 1	3-galactosyltransferase	polypeptide 2 [Source:MGI Symbol;Acc:MGI:1349461]"	143640664	143654614	1	B3galt2	protein_coding	ENSMUSG00000033849	0.00549272	0.0225546	0.00975383	0	2.14185
ENSMUSG00000089640	predicted gene 6397 [Source:MGI Symbol;Acc:MGI:3648542]	143683230	143684298	1	Gm6397	processed_pseudogene	1		ENSMUSG00000089640	691.12	773.051	279.199	191.87	137.461
ENSMUSG00000018199	"TROVE domain family	member 2 [Source:MGI Symbol;Acc:MGI:106652]"	143750790	143777068	-1	Trove2	protein_coding	1	ENSMUSG00000018199	2.44587	6.76002	0.0626708	0.101482	1.94903
ENSMUSG00000018196	glutaredoxin 2 (thioltransferase) [Source:MGI Symbol;Acc:MGI:1916617]	143716338	143749676	1	Glrx2	retained_intron	1		ENSMUSG00000018196	25.4005	10.8294	22.2038	103.283	18.4572
ENSMUSG00000026358	regulator of G-protein signaling 1 [Source:MGI Symbol;Acc:MGI:1354694]	144242296	144249242	-1	Rgs1	protein_coding	1	NM_015811	ENSMUSG00000026358	7.30582	3.86557	0.339452	0.415761	40.5359
ENSMUSG00000051079	regulator of G-protein signaling 13 [Source:MGI Symbol;Acc:MGI:2180585]	144138654	144177372	-1	Rgs13	protein_coding	1	NM_153171	ENSMUSG00000051079	0	0.0832326	0	0	0.0276357
ENSMUSG00000026360	regulator of G-protein signaling 2 [Source:MGI Symbol;Acc:MGI:1098271]	143999338	144004161	-1	Rgs2	protein_coding	1	NM_009061	ENSMUSG00000026360	3.34891	15.757	1.49095	0.372081	5.89801
ENSMUSG00000018189	ubiquitin carboxyl-terminal esterase L5 [Source:MGI Symbol;Acc:MGI:1914848]	143777272	143807466	1	Uchl5	protein_coding	1	NM_019562	ENSMUSG00000018189	24.5997	14.8063	54.4308	34.649	3.57014
ENSMUSG00000088323	"predicted gene	25663 [Source:MGI Symbol;Acc:MGI:5455440]"	143778928	143779062	1	Gm25663	snoRNA	1	ENSMUSG00000088323	0	14.254	0	0	5.64652
ENSMUSG00000088096	"predicted gene	23672 [Source:MGI Symbol;Acc:MGI:5453449]"	144609004	144609110	-1	Gm23672	snRNA	1	ENSMUSG00000088096	0	0	0	0	0
ENSMUSG00000026357	regulator of G-protein signaling 18 [Source:MGI Symbol;Acc:MGI:1927498]	144752683	144775435	-1	Rgs18	protein_coding	1	NM_022881	ENSMUSG00000026357	0.278961	0	0	0	0.0132681
ENSMUSG00000090323	predicted gene 5263 [Source:MGI Symbol;Acc:MGI:3647343]	146420436	146421036	1	Gm5263	processed_pseudogene	1		ENSMUSG00000090323	21.1257	57.4379	27.2925	4.75261	4.44766
ENSMUSG00000088579	"predicted gene	25460 [Source:MGI Symbol;Acc:MGI:5455237]"	145291354	145291480	-1	Gm25460	snoRNA	1	ENSMUSG00000088579	0	0	0	0	0
ENSMUSG00000065787	"predicted gene	22681 [Source:MGI Symbol;Acc:MGI:5452458]"	144960734	144960839	-1	Gm22681	snRNA	1	ENSMUSG00000065787	0	0	0	0	0
ENSMUSG00000088582	"predicted gene	22966 [Source:MGI Symbol;Acc:MGI:5452743]"	148326980	148327108	-1	Gm22966	snoRNA	1	ENSMUSG00000088582	0	0	0	0	0
ENSMUSG00000035131	bone morphogenetic protein/retinoic acid inducible neural specific 3 [Source:MGI Symbol;Acc:MGI:2443035]	146494760	146902472	1	Brinp3	protein_coding	1	NM_153539	ENSMUSG00000035131	0.201248	0.308278	0.256574	1.41901	0
ENSMUSG00000080078	predicted gene 15583 [Source:MGI Symbol;Acc:MGI:3783031]	146725581	146729090	1	Gm15583	processed_pseudogene	1		ENSMUSG00000080078	0.591648	7.48439	4.85019	4.90715	4.76074
ENSMUSG00000087627	RIKEN cDNA A230059L01 gene [Source:MGI Symbol;Acc:MGI:2443688]	146802965	146807340	-1	A230059L01Rik	antisense	1		ENSMUSG00000087627	0	0.00468743	0	0.0148813	0.00928432
ENSMUSG00000085822	predicted gene 15584 [Source:MGI Symbol;Acc:MGI:3783032]	146809831	146841696	-1	Gm15584	antisense	1		ENSMUSG00000085822	0	0	0.0215801	0.281642	0
ENSMUSG00000082588	predicted gene 15443 [Source:MGI Symbol;Acc:MGI:3642525]	149025228	149026047	-1	Gm15443	processed_pseudogene	1		ENSMUSG00000082588	1.00649	1.01826	0.116563	0.147901	1.20615
ENSMUSG00000088167	"predicted gene	23535 [Source:MGI Symbol;Acc:MGI:5453312]"	149707377	149707482	-1	Gm23535	snRNA	1	ENSMUSG00000088167	0	0	0	0	0
ENSMUSG00000084532	nuclear encoded rRNA 5S 218 [Source:MGI Symbol;Acc:MGI:4422083]	149734750	149734858	-1	n-R5s218	rRNA	1		ENSMUSG00000084532	0	0	0	0	0
ENSMUSG00000056220	"phospholipase A2	group IVA (cytosolic	calcium-dependent) [Source:MGI Symbol;Acc:MGI:1195256]"	149829618	149961290	-1	Pla2g4a	protein_coding	ENSMUSG00000056220	20.8765	6.00028	0.090099	0.048992	58.6533
ENSMUSG00000077516	nuclear encoded rRNA 5S 219 [Source:MGI Symbol;Acc:MGI:4422084]	149841530	149841661	1	n-R5s219	rRNA	1		ENSMUSG00000077516	0	0	0	0	0
ENSMUSG00000032487	prostaglandin-endoperoxide synthase 2 [Source:MGI Symbol;Acc:MGI:97798]	150100031	150108227	1	Ptgs2	protein_coding	1	NM_011198	ENSMUSG00000032487	21.0259	41.7339	0.0875563	0.0361198	1985.63
ENSMUSG00000006007	phosducin [Source:MGI Symbol;Acc:MGI:98090]	150319417	150333906	1	Pdc	protein_coding	1	NM_024458	ENSMUSG00000006007	0	0	0	0	0.0234433
ENSMUSG00000088498	"predicted gene	24402 [Source:MGI Symbol;Acc:MGI:5454179]"	151260824	151260914	-1	Gm24402	snRNA	1	ENSMUSG00000088498	0	0	0	0	0
ENSMUSG00000066842	hemicentin 1 [Source:MGI Symbol;Acc:MGI:2685047]	150562524	150993435	-1	Hmcn1	protein_coding	1	NM_001024720	ENSMUSG00000066842	0.058389	1.63718	0.0199362	0.0151997	0.00276919
ENSMUSG00000006010	cDNA sequence BC003331 [Source:MGI Symbol;Acc:MGI:2385108]	150361305	150393080	-1	BC003331	protein_coding	1	NM_145511	ENSMUSG00000006010	31.2616	13.1859	7.94254	3.10914	34.977
ENSMUSG00000006014	"proteoglycan 4 (megakaryocyte stimulating factor	articular superficial zone protein) [Source:MGI Symbol;Acc:MGI:1891344]"	150449412	150466165	-1	Prg4	protein_coding	1	ENSMUSG00000006014	0.063534	1.61063	0.108914	0.141046	2.02883
ENSMUSG00000006005	"translocated promoter region	nuclear basket protein [Source:MGI Symbol;Acc:MGI:1922066]"	150392838	150449935	1	Tpr	protein_coding	1	ENSMUSG00000006005	156.448	109.191	97.4908	29.1792	71.9577
ENSMUSG00000023150	influenza virus NS1A binding protein [Source:MGI Symbol;Acc:MGI:2152389]	151344477	151364422	1	Ivns1abp	protein_coding	1	NM_054102	ENSMUSG00000023150	28.0737	59.0812	50.183	43.3437	285.531
ENSMUSG00000053286	tRNA methyltransferase 1 like [Source:MGI Symbol;Acc:MGI:1916185]	151428542	151458161	1	Trmt1l	retained_intron	1		ENSMUSG00000053286	4.67489	4.05704	8.42733	3.30945	9.19283
ENSMUSG00000052748	SWT1 RNA endoribonuclease homolog (S. cerevisiae) [Source:MGI Symbol;Acc:MGI:1914125]	151367699	151428455	-1	Swt1	protein_coding	1	NM_025819	ENSMUSG00000052748	7.3713	18.535	16.0772	52.6172	15.3571
ENSMUSG00000026484	ring finger protein 2 [Source:MGI Symbol;Acc:MGI:1101759]	151458004	151500955	-1	Rnf2	protein_coding	1		ENSMUSG00000026484	14.0172	29.4742	17.2993	9.4897	26.6724
ENSMUSG00000026483	"family with sequence similarity 129	member A [Source:MGI Symbol;Acc:MGI:2137237]"	151571186	151721939	1	Fam129a	protein_coding	1	ENSMUSG00000026483	21.5076	33.4351	5.28531	1.95563	628.122
ENSMUSG00000084557	"predicted gene	25279 [Source:MGI Symbol;Acc:MGI:5455056]"	151854823	151854955	-1	Gm25279	snRNA	1	ENSMUSG00000084557	0	0	0	0	0
ENSMUSG00000032666	RIKEN cDNA 1700025G04 gene [Source:MGI Symbol;Acc:MGI:1916649]	151852403	152090125	-1	1700025G04Rik	nonsense_mediated_decay	1		ENSMUSG00000032666	7.02067	17.2391	0.504041	4.35181	0.176707
ENSMUSG00000032649	collagen beta(1-O)galactosyltransferase 2 [Source:MGI Symbol;Acc:MGI:2138232]	152399830	152510695	1	Colgalt2	nonsense_mediated_decay	1		ENSMUSG00000032649	0	0.534281	0	0.0133035	0.00311248
ENSMUSG00000080878	predicted gene 15618 [Source:MGI Symbol;Acc:MGI:3783063]	152407074	152407525	-1	Gm15618	processed_pseudogene	1		ENSMUSG00000080878	0	0	0	0	0
ENSMUSG00000043019	"ER degradation enhancer	mannosidase alpha-like 3 [Source:MGI Symbol;Acc:MGI:1914217]"	151755371	151822051	1	Edem3	protein_coding	1	ENSMUSG00000043019	5.42558	16.7063	1.77259	1.56346	10.1566
ENSMUSG00000014980	tRNA splicing endonuclease 15 homolog (S. cerevisiae) [Source:MGI Symbol;Acc:MGI:1913887]	152370735	152386688	-1	Tsen15	protein_coding	1	NM_025677	ENSMUSG00000014980	19.6415	11.4384	3.19781	3.03223	3.7016
ENSMUSG00000026480	neutrophil cytosolic factor 2 [Source:MGI Symbol;Acc:MGI:97284]	152800194	152836991	1	Ncf2	protein_coding	1		ENSMUSG00000026480	1.24404	0.644298	0.0398042	0.0595244	0.30891
ENSMUSG00000008475	"actin related protein 2/3 complex	subunit 5 [Source:MGI Symbol;Acc:MGI:1915021]"	152766542	152775597	1	Arpc5	protein_coding	1	ENSMUSG00000008475	72.8577	92.3111	2.61372	3.08193	16.1677
ENSMUSG00000026482	"ral guanine nucleotide dissociation stimulator	-like 1 [Source:MGI Symbol;Acc:MGI:107484]"	152516760	152766351	-1	Rgl1	protein_coding	1	ENSMUSG00000026482	9.81085	16.8842	23.5498	16.227	0.18942
ENSMUSG00000086145	predicted gene 15479 [Source:MGI Symbol;Acc:MGI:3705129]	152684026	152687501	-1	Gm15479	sense_intronic	1		ENSMUSG00000086145	0	0	0.0770974	0.349375	0
ENSMUSG00000080950	predicted gene 7278 [Source:MGI Symbol;Acc:MGI:3645261]	152729159	152730559	-1	Gm7278	processed_pseudogene	1		ENSMUSG00000080950	13.4634	49.0496	33.7402	37.8654	4.887
ENSMUSG00000055547	"apolipoprotein B mRNA editing enzyme	catalytic polypeptide-like 4 (putative) [Source:MGI Symbol;Acc:MGI:1918531]"	152750551	152757544	1	Apobec4	protein_coding	1	ENSMUSG00000055547	0	0.0449672	8.99584	46.0065	0.044533
ENSMUSG00000026479	"laminin	gamma 2 [Source:MGI Symbol;Acc:MGI:99913]"	153122756	153186447	-1	Lamc2	protein_coding	1	ENSMUSG00000026479	6.76528	85.1437	0.175601	0.26187	35.1443
ENSMUSG00000042751	nicotinamide nucleotide adenylyltransferase 2 [Source:MGI Symbol;Acc:MGI:2444155]	152954993	153119261	1	Nmnat2	nonsense_mediated_decay	1		ENSMUSG00000042751	0.233657	0.54624	0.0440624	0.110819	0.00840877
ENSMUSG00000042772	"Smg-7 homolog	nonsense mediated mRNA decay factor (C. elegans) [Source:MGI Symbol;Acc:MGI:2682334]"	152836995	152902646	-1	Smg7	protein_coding	1	ENSMUSG00000042772	5.41316	15.3732	12.7743	17.2052	7.43274
ENSMUSG00000073538	Riken cDNA E330020D12 gene [Source:MGI Symbol;Acc:MGI:3761270]	153404827	153414233	-1	E330020D12Rik	retained_intron	1		ENSMUSG00000073538	0	0.133914	0.00620481	0	1.35778
ENSMUSG00000026478	"laminin	gamma 1 [Source:MGI Symbol;Acc:MGI:99914]"	153218922	153332786	-1	Lamc1	protein_coding	1	ENSMUSG00000026478	48.5264	132.493	0.432537	0.43554	21.0884
ENSMUSG00000079138	predicted pseudogene 8818 [Source:MGI Symbol;Acc:MGI:3645903]	153305432	153306478	1	Gm8818	processed_pseudogene	1		ENSMUSG00000079138	12.6375	9.95928	132.495	251.866	10.4399
ENSMUSG00000042684	N-acetylneuraminate pyruvate lyase [Source:MGI Symbol;Acc:MGI:1921341]	153503015	153550045	-1	Npl	protein_coding	1	NM_028749	ENSMUSG00000042684	7.99732	6.40839	0.696149	0.443457	0.242928
ENSMUSG00000042699	DEAH (Asp-Glu-Ala-His) box polypeptide 9 [Source:MGI Symbol;Acc:MGI:108177]	153455758	153487660	-1	Dhx9	protein_coding	1	NM_007842	ENSMUSG00000042699	21.9607	55.9214	23.0733	5.31139	20.7903
ENSMUSG00000042708	Shc SH2-domain binding protein 1-like [Source:MGI Symbol;Acc:MGI:1919086]	153425162	153452574	1	Shcbp1l	protein_coding	1	NM_001033162	ENSMUSG00000042708	0.00947108	0.894489	350.868	109.413	0.211834
ENSMUSG00000064435	"predicted gene	25588 [Source:MGI Symbol;Acc:MGI:5455365]"	153440079	153440218	1	Gm25588	snoRNA	1	ENSMUSG00000064435	0	0	23.0768	2.5098	0
ENSMUSG00000042671	regulator of G-protein signaling 8 [Source:MGI Symbol;Acc:MGI:108408]	153653025	153700323	1	Rgs8	protein_coding	1	NM_026380	ENSMUSG00000042671	0.0550102	0.0835148	0	0.0046928	0
ENSMUSG00000066800	"ribonuclease L (2'	5'-oligoisoadenylate synthetase-dependent) [Source:MGI Symbol;Acc:MGI:1098272]"	153749426	153764221	1	Rnasel	protein_coding	1	ENSMUSG00000066800	3.79052	4.92175	0.355836	0.182638	11.2033
ENSMUSG00000026475	regulator of G-protein signaling 16 [Source:MGI Symbol;Acc:MGI:108407]	153740349	153745468	1	Rgs16	protein_coding	1	NM_011267	ENSMUSG00000026475	1.88393	10.624	0.11709	0.454806	0.0340499
ENSMUSG00000042641	regulator of G-protein signaling like 1 [Source:MGI Symbol;Acc:MGI:2685048]	153779381	153844142	-1	Rgsl1	protein_coding	1		ENSMUSG00000042641	0	0.0231415	2.19283	17.0565	0.046047
ENSMUSG00000064860	nuclear encoded rRNA 5S 220 [Source:MGI Symbol;Acc:MGI:4422085]	154311408	154311527	-1	n-R5s220	rRNA	1		ENSMUSG00000064860	0	0	0	0	0
ENSMUSG00000004110	"calcium channel	voltage-dependent	R type	alpha 1E subunit [Source:MGI Symbol;Acc:MGI:106217]"	154390731	154884501	-1	Cacna1e	ENSMUSG00000004110	0.00999951	0.0518147	0.0228303	0.106562	0.00484097
ENSMUSG00000056708	immediate early response 5 [Source:MGI Symbol;Acc:MGI:1337072]	155096361	155099636	-1	Ier5	protein_coding	1	NM_010500	ENSMUSG00000056708	11.0854	27.1643	4.40007	2.07201	1.13737
ENSMUSG00000088669	"predicted gene	25336 [Source:MGI Symbol;Acc:MGI:5455113]"	154080095	154080199	-1	Gm25336	snoRNA	1	ENSMUSG00000088669	0	0	0	0	0
ENSMUSG00000066797	zinc finger protein 648 [Source:MGI Symbol;Acc:MGI:2685049]	154201187	154205689	1	Zfp648	protein_coding	1	NM_001204908	ENSMUSG00000066797	0	0.0713171	0	0	0.0794569
ENSMUSG00000026471	"major histocompatibility complex	class I-related [Source:MGI Symbol;Acc:MGI:1195463]"	155127277	155146814	-1	Mr1	nonsense_mediated_decay	1	ENSMUSG00000026471	7.51777	2.65874	0.547351	0.0449277	14.2112
ENSMUSG00000033722	cDNA sequence BC034090 [Source:MGI Symbol;Acc:MGI:2672904]	155212471	155244444	-1	BC034090	retained_intron	1		ENSMUSG00000033722	0.554271	2.03104	0.0496544	0.122408	2.97502
ENSMUSG00000026470	syntaxin 6 [Source:MGI Symbol;Acc:MGI:1926235]	155158715	155208256	1	Stx6	protein_coding	1	NM_021433	ENSMUSG00000026470	13.276	68.3342	9.76304	6.10534	19.4826
ENSMUSG00000045968	transmembrane epididymal family member 2 [Source:MGI Symbol;Acc:MGI:1923273]	153849542	153900228	-1	Teddm2	protein_coding	1	NM_178243	ENSMUSG00000045968	0.012479	0.213479	0.110797	0.737337	0.0356341
ENSMUSG00000026473	glutamate-ammonia ligase (glutamine synthetase) [Source:MGI Symbol;Acc:MGI:95739]	153899944	153909723	1	Glul	protein_coding	1	NM_008131	ENSMUSG00000026473	96.0865	100.87	63.337	205.089	17.1256
ENSMUSG00000043282	transmembrane epididymal protein 1B [Source:MGI Symbol;Acc:MGI:3646829]	153874345	153876871	1	Teddm1b	protein_coding	1	NM_001008426	ENSMUSG00000043282	0	0	0.0051236	0.0111447	0.00521481
ENSMUSG00000047053	transmembrane epididymal protein 1A [Source:MGI Symbol;Acc:MGI:2668439]	153891742	153893058	1	Teddm1a	protein_coding	1	NM_178244	ENSMUSG00000047053	0	0	0	0	0
ENSMUSG00000073535	predicted gene 5532 [Source:MGI Symbol;Acc:MGI:3646828]	155520173	155527143	-1	Gm5532	lincRNA	1		ENSMUSG00000073535	0.572463	0.245358	0.0539088	0.0251273	0.00783835
ENSMUSG00000026469	xenotropic and polytropic retrovirus receptor 1 [Source:MGI Symbol;Acc:MGI:97932]	155275701	155417415	-1	Xpr1	protein_coding	1	NM_011273	ENSMUSG00000026469	4.52095	12.5007	9.11638	15.1727	4.37062
ENSMUSG00000026468	LIM homeobox protein 4 [Source:MGI Symbol;Acc:MGI:101776]	155698031	155751684	-1	Lhx4	protein_coding	1	NM_010712	ENSMUSG00000026468	0.16321	0.104251	0.0072456	0.0315209	0
ENSMUSG00000033701	acyl-Coenzyme A binding domain containing 6 [Source:MGI Symbol;Acc:MGI:1919732]	155558120	155691330	1	Acbd6	protein_coding	1	NM_026683	ENSMUSG00000033701	10.9745	10.7688	118.54	95.3227	5.66719
ENSMUSG00000033684	quiescin Q6 sulfhydryl oxidase 1 [Source:MGI Symbol;Acc:MGI:1330818]	155776029	155812889	-1	Qsox1	retained_intron	1		ENSMUSG00000033684	52.4213	17.8068	30.6851	15.5069	219.455
ENSMUSG00000033671	centrosomal protein 350 [Source:MGI Symbol;Acc:MGI:1921331]	155844964	155973255	-1	Cep350	protein_coding	1	NM_001039184	ENSMUSG00000033671	1.30312	9.47746	20.4509	21.0669	8.98187
ENSMUSG00000077419	"predicted gene	23744 [Source:MGI Symbol;Acc:MGI:5453521]"	155954574	155954722	1	Gm23744	snRNA	1	ENSMUSG00000077419	0	1.75345	3.4123	133.602	12.1556
ENSMUSG00000015484	"family with sequence similarity 163	member A [Source:MGI Symbol;Acc:MGI:3618859]"	156075966	156205026	-1	Fam163a	protein_coding	1	ENSMUSG00000015484	0.0388481	0.202725	0	0	0
ENSMUSG00000060985	tudor domain containing 5 [Source:MGI Symbol;Acc:MGI:2684949]	156255296	156303664	-1	Tdrd5	protein_coding	1	NM_001134741	ENSMUSG00000060985	0.128184	6.76509	63.3007	3.90786	0.00758698
ENSMUSG00000026466	torsin A interacting protein 1 [Source:MGI Symbol;Acc:MGI:3582693]	156004599	156036480	-1	Tor1aip1	protein_coding	1	NM_001160018	ENSMUSG00000026466	41.6257	63.1719	49.096	237.349	37.2307
ENSMUSG00000050565	torsin A interacting protein 2 [Source:MGI Symbol;Acc:MGI:3582695]	156035403	156068861	1	Tor1aip2	protein_coding	1	NM_172843	ENSMUSG00000050565	4.39888	11.5707	6.54238	15.0255	10.3082
ENSMUSG00000026602	"nephrosis 2	podocin [Source:MGI Symbol;Acc:MGI:2157018]"	156310727	156328035	1	Nphs2	protein_coding	1	ENSMUSG00000026602	0.0429477	0.285527	0.0939699	0.0844264	0
ENSMUSG00000026596	"v-abl Abelson murine leukemia viral oncogene 2 (arg	Abelson-related gene) [Source:MGI Symbol;Acc:MGI:87860]"	156558786	156649568	1	Abl2	protein_coding	1	ENSMUSG00000026596	0.269614	6.7993	0.334055	0.366243	0.791106
ENSMUSG00000060519	"torsin family 3	member A [Source:MGI Symbol;Acc:MGI:1353652]"	156653617	156674356	-1	Tor3a	nonsense_mediated_decay	1	ENSMUSG00000060519	8.39265	4.7938	0.195335	0.0699213	2.06752
ENSMUSG00000026600	sterol O-acyltransferase 1 [Source:MGI Symbol;Acc:MGI:104665]	156424525	156474331	-1	Soat1	protein_coding	1	NM_009230	ENSMUSG00000026600	23.2215	20.2765	5.00959	1.62886	5.64298
ENSMUSG00000026601	axonemal dynein light chain domain containing 1 [Source:MGI Symbol;Acc:MGI:1924602]	156323509	156421159	-1	Axdnd1	protein_coding	1		ENSMUSG00000026601	0.288831	0.238459	53.2499	54.7463	0.366663
ENSMUSG00000078193	predicted gene 2000 [Source:MGI Symbol;Acc:MGI:3780170]	156366040	156366484	1	Gm2000	protein_coding	1		ENSMUSG00000078193	4115.27	1805.2	711.813	754.707	299.529
ENSMUSG00000046057	predicted pseudogene 15428 [Source:MGI Symbol;Acc:MGI:3642670]	156793512	156793844	1	Gm15428	processed_pseudogene	1		ENSMUSG00000046057	6.94123	11.4398	1.41498	2.35967	0.288034
ENSMUSG00000033557	"family with sequence similarity 20	member B [Source:MGI Symbol;Acc:MGI:2443990]"	156678532	156719086	-1	Fam20b	protein_coding	1	ENSMUSG00000033557	7.50959	12.751	15.7751	7.25995	37.7166
ENSMUSG00000026594	Ral GEF with PH domain and SH3 binding motif 2 [Source:MGI Symbol;Acc:MGI:1925505]	156804166	156939626	-1	Ralgps2	protein_coding	1	NM_001159968	ENSMUSG00000026594	3.34872	11.3392	65.635	40.8055	18.4745
ENSMUSG00000033544	angiopoietin-like 1 [Source:MGI Symbol;Acc:MGI:1919963]	156838562	156861078	1	Angptl1	protein_coding	1	NM_028333	ENSMUSG00000033544	0.43732	2.20527	0.399334	0.0105789	0.00990011
ENSMUSG00000026592	testis expressed 35 [Source:MGI Symbol;Acc:MGI:1920685]	157099139	157108680	-1	Tex35	protein_coding	1	NM_028540	ENSMUSG00000026592	0.930302	0.421888	96.4046	777.519	3.12883
ENSMUSG00000033488	cDNA sequence BC026585 [Source:MGI Symbol;Acc:MGI:2448516]	157458577	157492638	1	BC026585	protein_coding	1		ENSMUSG00000033488	7.93395	2.4181	0.963439	0.227215	5.0575
ENSMUSG00000087093	predicted gene 15486 [Source:MGI Symbol;Acc:MGI:3705263]	157497931	157511721	-1	Gm15486	antisense	1		ENSMUSG00000087093	0	0	0.605185	4.60733	0
ENSMUSG00000026589	SEC16 homolog B (S. cerevisiae) [Source:MGI Symbol;Acc:MGI:2148802]	157506728	157568425	1	Sec16b	protein_coding	1	NM_033354	ENSMUSG00000026589	0.730214	0.512028	0.195551	0.240267	0.178468
ENSMUSG00000004031	bone morphogenic protein/retinoic acid inducible neural-specific 2 [Source:MGI Symbol;Acc:MGI:2443333]	158245269	158356326	-1	Brinp2	nonsense_mediated_decay	1		ENSMUSG00000004031	0	0.122381	0	0.00664152	0
ENSMUSG00000070565	RAS protein activator like 2 [Source:MGI Symbol;Acc:MGI:2443881]	157135182	157412595	-1	Rasal2	protein_coding	1	NM_177644	ENSMUSG00000070565	0.847738	13.4787	5.19643	21.3956	2.56587
ENSMUSG00000049881	RIKEN cDNA 2810025M15 gene [Source:MGI Symbol;Acc:MGI:1917203]	157412352	157420236	1	2810025M15Rik	processed_transcript	1		ENSMUSG00000049881	5.95243	7.47785	152.027	97.4349	1.66364
ENSMUSG00000087632	predicted gene 6058 [Source:MGI Symbol;Acc:MGI:3648617]	157383931	157384329	-1	Gm6058	processed_pseudogene	1		ENSMUSG00000087632	0	0	0.124689	0.203415	0.0634541
ENSMUSG00000061992	predicted pseudogene 4953 [Source:MGI Symbol;Acc:MGI:3647627]	159168160	159168642	-1	Gm4953	processed_pseudogene	1		ENSMUSG00000061992	0.996541	0.220004	0.34251	0.186254	0.217879
ENSMUSG00000047661	RIKEN cDNA 1600012P17 gene [Source:MGI Symbol;Acc:MGI:1919275]	158967701	158980463	-1	1600012P17Rik	lincRNA	1		ENSMUSG00000047661	0	0.00538647	0	0	0
ENSMUSG00000026587	astrotactin 1 [Source:MGI Symbol;Acc:MGI:1098567]	158362273	158691781	1	Astn1	protein_coding	1	NM_001205204	ENSMUSG00000026587	0	0.0305192	0.0410649	0.162844	0
ENSMUSG00000070103	microRNA 488 [Source:MGI Symbol;Acc:MGI:3629597]	158505625	158505733	1	Mir488	miRNA	1		ENSMUSG00000070103	0	0	0	0	0
ENSMUSG00000073530	pappalysin 2 [Source:MGI Symbol;Acc:MGI:3051647]	158711727	158980490	-1	Pappa2	protein_coding	1	NM_001085376	ENSMUSG00000073530	0.0174736	0.397995	0.0739163	0.188195	0.0013933
ENSMUSG00000088145	"predicted gene	24719 [Source:MGI Symbol;Acc:MGI:5454496]"	159983496	159983605	-1	Gm24719	snoRNA	1	ENSMUSG00000088145	0	0	0	0	0
ENSMUSG00000040782	ring finger and WD repeat domain 2 [Source:MGI Symbol;Acc:MGI:1347046]	159232320	159347640	1	Rfwd2	nonsense_mediated_decay	1		ENSMUSG00000040782	10.3774	7.93571	14.6664	10.2929	2.81091
ENSMUSG00000080410	"predicted gene	26472 [Source:MGI Symbol;Acc:MGI:5456249]"	122201459	122201541	1	Gm26472	miRNA	1	ENSMUSG00000080410	0	0	0	0	0
ENSMUSG00000089536	small Cajal body-specific RNA 3A [Source:MGI Symbol;Acc:MGI:3819485]	159340283	159340422	1	Scarna3a	scaRNA	1		ENSMUSG00000089536	0	4.74332	2.30768	0	16.4413
ENSMUSG00000073528	predicted gene 10530 [Source:MGI Symbol;Acc:MGI:3641765]	159614749	159684876	1	Gm10530	sense_intronic	1		ENSMUSG00000073528	0	0	0	0	0
ENSMUSG00000015829	tenascin R [Source:MGI Symbol;Acc:MGI:99516]	159523769	159931729	1	Tnr	protein_coding	1	NM_022312	ENSMUSG00000015829	0.00821548	0.00843291	0.00547051	0.0148746	0
ENSMUSG00000026725	tenascin N [Source:MGI Symbol;Acc:MGI:2665790]	160085029	160153580	-1	Tnn	protein_coding	1	NM_177839	ENSMUSG00000026725	0	0.726764	0	0	0
ENSMUSG00000090394	RIKEN cDNA 4930523C07 gene [Source:MGI Symbol;Acc:MGI:1914897]	160044382	160080208	1	4930523C07Rik	retained_intron	1		ENSMUSG00000090394	0.726756	6.53934	0.273533	1.25586	0.096051
ENSMUSG00000026729	RIKEN cDNA 4930562F07 gene [Source:MGI Symbol;Acc:MGI:1922505]	160074735	160077985	-1	4930562F07Rik	lincRNA	1		ENSMUSG00000026729	0.0825368	0	2.24477	13.2331	0
ENSMUSG00000058267	mitochondrial ribosomal protein S14 [Source:MGI Symbol;Acc:MGI:1928141]	160195215	160202170	1	Mrps14	nonsense_mediated_decay	1		ENSMUSG00000058267	94.1354	48.2778	45.2618	35.9894	13.0821
ENSMUSG00000077648	"predicted gene	24988 [Source:MGI Symbol;Acc:MGI:5454765]"	160876202	160876322	-1	Gm24988	snoRNA	1	ENSMUSG00000077648	0	0	0	5.48242	0
ENSMUSG00000057499	predicted gene 6177 [Source:MGI Symbol;Acc:MGI:3643753]	160893120	160893584	1	Gm6177	processed_pseudogene	1		ENSMUSG00000057499	8.72949	4.71277	2.77917	2.16619	0.895737
ENSMUSG00000026721	RAB GTPase activating protein 1-like [Source:MGI Symbol;Acc:MGI:1352507]	160219174	160793211	-1	Rabgap1l	protein_coding	1	NM_001038621	ENSMUSG00000026721	5.86094	5.03402	14.9225	5.41283	12.5654
ENSMUSG00000089204	microRNA 1927 [Source:MGI Symbol;Acc:MGI:3836959]	160295864	160295972	-1	Mir1927	miRNA	1		ENSMUSG00000089204	0	0	0	0	0
ENSMUSG00000077759	"predicted gene	23528 [Source:MGI Symbol;Acc:MGI:5453305]"	160645573	160645704	1	Gm23528	snoRNA	1	ENSMUSG00000077759	0	0	0	0	0
ENSMUSG00000014226	calcyclin binding protein [Source:MGI Symbol;Acc:MGI:1270839]	160202367	160212875	-1	Cacybp	protein_coding	1	NM_009786	ENSMUSG00000014226	179.677	217.776	96.4114	149.821	26.73
ENSMUSG00000026715	"serine (or cysteine) peptidase inhibitor	clade C (antithrombin)	member 1 [Source:MGI Symbol;Acc:MGI:88095]"	160978585	161005863	1	Serpinc1	retained_intron	ENSMUSG00000026715	0	0.043859	0.0426758	0.0928272	0.0372304
ENSMUSG00000040423	RING CCCH (C3H) domains 1 [Source:MGI Symbol;Acc:MGI:2685397]	160906418	160974978	1	Rc3h1	protein_coding	1	NM_001024952	ENSMUSG00000040423	3.10039	19.2537	7.56443	18.9795	5.1584
ENSMUSG00000026709	aspartyl-tRNA synthetase 2 (mitochondrial) [Source:MGI Symbol;Acc:MGI:2442510]	161040601	161070658	-1	Dars2	protein_coding	1	NM_172644	ENSMUSG00000026709	142.356	47.9174	26.9748	13.3606	42.3002
ENSMUSG00000026705	kelch-like 20 [Source:MGI Symbol;Acc:MGI:2444855]	161088375	161131511	-1	Klhl20	protein_coding	1	NM_001039482	ENSMUSG00000026705	3.20726	3.79803	2.05681	0.68032	2.46343
ENSMUSG00000026708	centromere protein L [Source:MGI Symbol;Acc:MGI:1917704]	161070713	161086724	1	Cenpl	protein_coding	1	NM_027429	ENSMUSG00000026708	1.26099	2.86952	13.3751	7.49367	0.47124
ENSMUSG00000044835	ankyrin repeat domain 45 [Source:MGI Symbol;Acc:MGI:1921094]	161142691	161170498	1	Ankrd45	protein_coding	1		ENSMUSG00000044835	0.505828	4.6702	45.6047	93.8216	0.0597675
ENSMUSG00000049160	RIKEN cDNA 4930469G21 gene [Source:MGI Symbol;Acc:MGI:1922183]	161154558	161159314	-1	4930469G21Rik	antisense	1		ENSMUSG00000049160	0	0.0744815	5.21799	39.8828	0.245874
ENSMUSG00000043467	zinc finger and BTB domain containing 37 [Source:MGI Symbol;Acc:MGI:2444467]	161002922	161034849	-1	Zbtb37	protein_coding	1		ENSMUSG00000043467	0.38637	1.6116	1.17936	1.63515	1.43267
ENSMUSG00000053332	growth arrest specific 5 [Source:MGI Symbol;Acc:MGI:95659]	161034422	161038539	1	Gas5	retained_intron	1		ENSMUSG00000053332	2741.24	538.818	194.385	110.551	194.699
ENSMUSG00000064440	"predicted gene	26224 [Source:MGI Symbol;Acc:MGI:5456001]"	161035394	161035473	1	Gm26224	snoRNA	1	ENSMUSG00000064440	0	700.596	0	0	0
ENSMUSG00000080463	"predicted gene	22489 [Source:MGI Symbol;Acc:MGI:5452266]"	161035850	161035911	1	Gm22489	snoRNA	1	ENSMUSG00000080463	0	0	0	0	0
ENSMUSG00000064816	"predicted gene	22357 [Source:MGI Symbol;Acc:MGI:5452134]"	161036057	161036139	1	Gm22357	snoRNA	1	ENSMUSG00000064816	1276.66	6606.16	207.188	1005.98	3447.59
ENSMUSG00000084667	"predicted gene	23212 [Source:MGI Symbol;Acc:MGI:5452989]"	161036682	161036741	1	Gm23212	snoRNA	1	ENSMUSG00000084667	0	0	0	0	0
ENSMUSG00000077220	"small nucleolar RNA	C/D box 78 [Source:MGI Symbol;Acc:MGI:5453213]"	161036984	161037049	1	Snord78	snoRNA	1	ENSMUSG00000077220	0	0	0	0	0
ENSMUSG00000065160	microRNA 5117 [Source:MGI Symbol;Acc:MGI:4950437]	161037356	161037439	1	Mir5117	snoRNA	1		ENSMUSG00000065160	1228.47	212.796	286.589	201.544	175.546
ENSMUSG00000065735	"small nucleolar RNA	C/D box 80 [Source:MGI Symbol;Acc:MGI:5454266]"	161037601	161037681	1	Snord80	snoRNA	1	ENSMUSG00000065735	0	96529.1	0	0	0
ENSMUSG00000064968	"small nucleolar RNA	C/D box 47 [Source:MGI Symbol;Acc:MGI:3819537]"	161038082	161038158	1	Snord47	snoRNA	1	ENSMUSG00000064968	0	214.96	189.16	10389.1	1608.12
ENSMUSG00000065228	"predicted gene	25789 [Source:MGI Symbol;Acc:MGI:5455566]"	161038308	161038383	1	Gm25789	snoRNA	1	ENSMUSG00000065228	0	0	0	0	0
ENSMUSG00000089353	"predicted gene	25488 [Source:MGI Symbol;Acc:MGI:5455265]"	161552549	161552666	-1	Gm25488	rRNA	1	ENSMUSG00000089353	0	0	0	0	0
ENSMUSG00000066755	"tumor necrosis factor (ligand) superfamily	member 18 [Source:MGI Symbol;Acc:MGI:2673064]"	161494655	161505290	1	Tnfsf18	protein_coding	1	ENSMUSG00000066755	0.0576219	0.420642	0.0447666	0.0486875	0
ENSMUSG00000026700	"tumor necrosis factor (ligand) superfamily	member 4 [Source:MGI Symbol;Acc:MGI:104511]"	161395409	161418410	1	Tnfsf4	protein_coding	1	ENSMUSG00000026700	0	0.175853	0	0	0
ENSMUSG00000040323	predicted pseudogene 15429 [Source:MGI Symbol;Acc:MGI:3642423]	161726242	161727489	-1	Gm15429	processed_pseudogene	1		ENSMUSG00000040323	18.4415	24.7291	1.21303	0.390872	10.2602
ENSMUSG00000026701	peroxiredoxin 6 [Source:MGI Symbol;Acc:MGI:894320]	161240112	161251219	-1	Prdx6	protein_coding	1	NM_007453	ENSMUSG00000026701	25.1742	26.9494	34.9868	29.3126	17.6289
ENSMUSG00000000817	"Fas ligand (TNF superfamily	member 6) [Source:MGI Symbol;Acc:MGI:99255]"	161780689	161788495	-1	Fasl	protein_coding	1	ENSMUSG00000000817	0	0.100081	0.219988	1.1028	0.266964
ENSMUSG00000040297	SUN domain containing ossification factor [Source:MGI Symbol;Acc:MGI:2138346]	161816114	161876682	-1	Suco	protein_coding	1	NM_172645	ENSMUSG00000040297	7.39627	23.9002	41.3518	31.9261	18.4681
ENSMUSG00000086277	RIKEN cDNA 4930558K02 gene [Source:MGI Symbol;Acc:MGI:1922618]	161942086	161979636	-1	4930558K02Rik	protein_coding	1	NM_001204904	ENSMUSG00000086277	0	0	3.40511	14.4798	0
ENSMUSG00000026698	"phosphatidylinositol glycan anchor biosynthesis	class C [Source:MGI Symbol;Acc:MGI:1914542]"	161969186	161973435	1	Pigc	protein_coding	1	ENSMUSG00000026698	14.5849	8.68997	27.2995	25.3739	7.47401
ENSMUSG00000040265	dynamin 3 [Source:MGI Symbol;Acc:MGI:1341299]	161982453	162478034	-1	Dnm3	protein_coding	1		ENSMUSG00000040265	1.18098	1.37588	14.2607	6.19143	0.022846
ENSMUSG00000066752	predicted gene 10176 [Source:MGI Symbol;Acc:MGI:3704199]	162477680	162479943	1	Gm10176	TEC	1		ENSMUSG00000066752	0	0	2.12371	1.36689	1.24331e-05
ENSMUSG00000090260	RIKEN cDNA 2810442N19 gene [Source:MGI Symbol;Acc:MGI:1920003]	162004969	162016494	1	2810442N19Rik	antisense	1		ENSMUSG00000090260	0	0.0171836	0	0.245399	0.0340354
ENSMUSG00000078190	"dynamin 3	opposite strand [Source:MGI Symbol;Acc:MGI:3052332]"	162217623	162225550	1	Dnm3os	antisense	1	ENSMUSG00000078190	37.309	17.4201	0.00769409	0.00669439	0.00313242
ENSMUSG00000070126	microRNA 199a-2 [Source:MGI Symbol;Acc:MGI:3618742]	162217814	162217923	1	Mir199a-2	miRNA	1		ENSMUSG00000070126	0	31.3996	0	0	0
ENSMUSG00000065516	microRNA 214 [Source:MGI Symbol;Acc:MGI:2676890]	162223368	162223477	1	Mir214	miRNA	1		ENSMUSG00000065516	133.778	13.8044	0	0	0
ENSMUSG00000089933	predicted gene 16101 [Source:MGI Symbol;Acc:MGI:3801814]	162316092	162316521	1	Gm16101	processed_pseudogene	1		ENSMUSG00000089933	0	0	0	0	0
ENSMUSG00000026694	methyltransferase like 13 [Source:MGI Symbol;Acc:MGI:1918699]	162532127	162548551	-1	Mettl13	protein_coding	1	NM_144877	ENSMUSG00000026694	1.71708	5.27513	1.23154	0.613223	2.10296
ENSMUSG00000026697	myocilin [Source:MGI Symbol;Acc:MGI:1202864]	162639155	162649693	1	Myoc	protein_coding	1	NM_010865	ENSMUSG00000026697	0	4.40748	0.308614	0.238331	0.0169775
ENSMUSG00000091060	RIKEN cDNA 7420461P10 gene [Source:MGI Symbol;Acc:MGI:3642786]	162647193	162658219	-1	7420461P10Rik	processed_transcript	1		ENSMUSG00000091060	0	0.0397994	0.595805	2.39253	0.031542
ENSMUSG00000091743	predicted gene 5705 [Source:MGI Symbol;Acc:MGI:3643224]	162628357	162629067	-1	Gm5705	processed_pseudogene	1		ENSMUSG00000091743	0.255775	0	0.0283874	0	0
ENSMUSG00000026696	vesicle-associated membrane protein 4 [Source:MGI Symbol;Acc:MGI:1858730]	162570515	162599084	1	Vamp4	protein_coding	1		ENSMUSG00000026696	23.1775	14.2306	68.4294	32.7372	12.2402
ENSMUSG00000040170	flavin containing monooxygenase 2 [Source:MGI Symbol;Acc:MGI:1916776]	162874317	162898726	-1	Fmo2	protein_coding	1	NM_018881	ENSMUSG00000040170	1.30843	6.70213	0.0630658	0.218669	0.552368
ENSMUSG00000040181	flavin containing monooxygenase 1 [Source:MGI Symbol;Acc:MGI:1310002]	162829561	162866610	-1	Fmo1	protein_coding	1	NM_010231	ENSMUSG00000040181	1.01747	1.36177	0.0465766	0.372442	0.0114196
ENSMUSG00000026691	flavin containing monooxygenase 3 [Source:MGI Symbol;Acc:MGI:1100496]	162953800	162984528	-1	Fmo3	protein_coding	1	NM_008030	ENSMUSG00000026691	0.133619	0.0133026	0.0187105	0.129237	0.59664
ENSMUSG00000040225	proline-rich coiled-coil 2C [Source:MGI Symbol;Acc:MGI:1913754]	162670725	162740556	-1	Prrc2c	protein_coding	1		ENSMUSG00000040225	6.16166	58.2937	4.19409	2.6324	24.5063
ENSMUSG00000026692	flavin containing monooxygenase 4 [Source:MGI Symbol;Acc:MGI:2429497]	162793188	162813972	-1	Fmo4	protein_coding	1		ENSMUSG00000026692	0.0619809	0.251833	0.0140967	0.0774061	0
ENSMUSG00000089174	"predicted gene	22434 [Source:MGI Symbol;Acc:MGI:5452211]"	163118227	163118348	1	Gm22434	snoRNA	1	ENSMUSG00000089174	0	0	0	0	0
ENSMUSG00000040124	"golgin	RAB6-interacting [Source:MGI Symbol;Acc:MGI:2138271]"	163384908	163403669	-1	Gorab	protein_coding	1	ENSMUSG00000040124	8.61112	4.50022	2.63865	1.20743	2.75919
ENSMUSG00000088951	"predicted gene	24940 [Source:MGI Symbol;Acc:MGI:5454717]"	163402283	163402390	1	Gm24940	snRNA	1	ENSMUSG00000088951	0	0	0	0	0
ENSMUSG00000071890	maestro heat-like repeat family member 9 [Source:MGI Symbol;Acc:MGI:1925508]	163024302	163085670	-1	Mroh9	protein_coding	1	NM_030071	ENSMUSG00000071890	0	0	4.7862	27.6963	0
ENSMUSG00000077608	"predicted gene	22671 [Source:MGI Symbol;Acc:MGI:5452448]"	163054818	163054951	-1	Gm22671	snoRNA	1	ENSMUSG00000077608	0	0	0	6.26987	0
ENSMUSG00000040113	methyltransferase like 11B [Source:MGI Symbol;Acc:MGI:2685053]	163702256	163725232	-1	Mettl11b	protein_coding	1	NM_001143956	ENSMUSG00000040113	0	0	0.0450965	0.20436	0
ENSMUSG00000089700	predicted gene 2343 [Source:MGI Symbol;Acc:MGI:3780513]	163729569	163730610	1	Gm2343	processed_pseudogene	1		ENSMUSG00000089700	0	0	0	0	0
ENSMUSG00000026586	paired related homeobox 1 [Source:MGI Symbol;Acc:MGI:97712]	163245119	163313710	-1	Prrx1	protein_coding	1	NM_175686	ENSMUSG00000026586	34.8818	4.05033	0.0479846	0.0467009	0.00370863
ENSMUSG00000026582	"selectin	endothelial cell [Source:MGI Symbol;Acc:MGI:98278]"	164048234	164057677	1	Sele	protein_coding	1	ENSMUSG00000026582	0.00989753	46.2189	0.109849	0.367967	0.00894433
ENSMUSG00000041396	methyltransferase like 18 [Source:MGI Symbol;Acc:MGI:1917212]	163994889	163997243	1	Mettl18	protein_coding	1	NM_027279	ENSMUSG00000041396	1.73758	1.44343	1.88347	1.45691	0.791205
ENSMUSG00000026581	"selectin	lymphocyte [Source:MGI Symbol;Acc:MGI:98279]"	164061982	164084181	1	Sell	protein_coding	1	ENSMUSG00000026581	0	0.0356901	1.84378	0.744041	0.00723791
ENSMUSG00000040918	"solute carrier family 19 (thiamine transporter)	member 2 [Source:MGI Symbol;Acc:MGI:1928761]"	164249046	164265385	1	Slc19a2	protein_coding	1	ENSMUSG00000040918	11.5783	10.5541	8.16013	3.84425	7.63686
ENSMUSG00000026580	"selectin	platelet [Source:MGI Symbol;Acc:MGI:98280]"	164115264	164150026	1	Selp	protein_coding	1	ENSMUSG00000026580	0	31.8712	0.197386	0.855219	0.531388
ENSMUSG00000026579	coagulation factor V [Source:MGI Symbol;Acc:MGI:88382]	164151838	164220277	1	F5	protein_coding	1	NM_007976	ENSMUSG00000026579	0	0.131722	0.21768	1.81723	0.733205
ENSMUSG00000090081	predicted gene 16587 [Source:MGI Symbol;Acc:MGI:4415007]	164143432	164146366	-1	Gm16587	antisense	1		ENSMUSG00000090081	0	0.0315533	0	0	0.180575
ENSMUSG00000086593	predicted gene 16548 [Source:MGI Symbol;Acc:MGI:4414968]	164148591	164152217	-1	Gm16548	lincRNA	1		ENSMUSG00000086593	0	0	0	0	0.139289
ENSMUSG00000089790	predicted gene 16588 [Source:MGI Symbol;Acc:MGI:4415008]	164166579	164166933	1	Gm16588	processed_pseudogene	1		ENSMUSG00000089790	0	0	0	0	0.082175
ENSMUSG00000026584	SCY1-like 3 (S. cerevisiae) [Source:MGI Symbol;Acc:MGI:1921385]	163929100	163955126	1	Scyl3	nonsense_mediated_decay	1		ENSMUSG00000026584	8.64948	16.7529	23.4412	7.6851	20.1756
ENSMUSG00000041406	cDNA sequence BC055324 [Source:MGI Symbol;Acc:MGI:3590554]	163945993	163994796	-1	BC055324	protein_coding	1		ENSMUSG00000041406	1.23003	6.99357	4.60583	2.69043	2.71578
ENSMUSG00000026585	kinesin-associated protein 3 [Source:MGI Symbol;Acc:MGI:107566]	163779583	163917109	1	Kifap3	protein_coding	1	NM_010629	ENSMUSG00000026585	14.2657	7.29358	31.2437	99.0618	8.45876
ENSMUSG00000026578	coiled-coil domain containing 181 [Source:MGI Symbol;Acc:MGI:1922145]	164275585	164287847	1	Ccdc181	protein_coding	1	NM_029115	ENSMUSG00000026578	16.323	9.7783	415.054	398.893	5.75913
ENSMUSG00000026577	basic leucine zipper nuclear factor 1 [Source:MGI Symbol;Acc:MGI:1201607]	164289800	164307489	-1	Blzf1	protein_coding	1	NM_025505	ENSMUSG00000026577	16.0369	32.0749	39.4403	38.4267	25.2409
ENSMUSG00000026576	"ATPase	Na+/K+ transporting	beta 1 polypeptide [Source:MGI Symbol;Acc:MGI:88108]"	164437109	164458355	-1	Atp1b1	protein_coding	ENSMUSG00000026576	23.5284	114.275	1.13236	0.998075	14.6386
ENSMUSG00000026575	NME/NM23 family member 7 [Source:MGI Symbol;Acc:MGI:2449121]	164304121	164437725	1	Nme7	nonsense_mediated_decay	1		ENSMUSG00000026575	8.98289	11.8182	97.0596	96.7595	8.38627
ENSMUSG00000026573	chemokine (C motif) ligand 1 [Source:MGI Symbol;Acc:MGI:104593]	164931644	164935527	-1	Xcl1	protein_coding	1	NM_008510	ENSMUSG00000026573	0	0.0388234	0.151104	0.903864	1.2688
ENSMUSG00000026574	dermatopontin [Source:MGI Symbol;Acc:MGI:1928392]	164796644	164824266	1	Dpt	protein_coding	1	NM_019759	ENSMUSG00000026574	0	5.95248	0.0249651	0.0905056	0.00846983
ENSMUSG00000080561	"predicted gene	26042 [Source:MGI Symbol;Acc:MGI:5455819]"	165024345	165024456	1	Gm26042	miRNA	1	ENSMUSG00000080561	0	0	0	0	0
ENSMUSG00000040848	SFT2 domain containing 2 [Source:MGI Symbol;Acc:MGI:1917362]	165174337	165194438	-1	Sft2d2	protein_coding	1	NM_145512	ENSMUSG00000040848	5.70799	29.3619	0.47136	0.364439	15.5748
ENSMUSG00000026572	T-box 19 [Source:MGI Symbol;Acc:MGI:1891158]	165137855	165160773	-1	Tbx19	protein_coding	1	NM_032005	ENSMUSG00000026572	0	0	0.684509	1.37195	0.338541
ENSMUSG00000089967	predicted gene 16550 [Source:MGI Symbol;Acc:MGI:4414970]	165148824	165148949	-1	Gm16550	processed_pseudogene	1		ENSMUSG00000089967	1194.46	761.87	793.409	3251.13	240.628
ENSMUSG00000040836	G protein-coupled receptor 161 [Source:MGI Symbol;Acc:MGI:2685054]	165295789	165326745	1	Gpr161	protein_coding	1	NM_001081126	ENSMUSG00000040836	0.78612	1.32134	0.00837583	0.00910944	0.0213123
ENSMUSG00000040843	"TIP41	TOR signalling pathway regulator-like (S. cerevisiae) [Source:MGI Symbol;Acc:MGI:1915087]"	165212286	165236996	-1	Tiprl	protein_coding	1	ENSMUSG00000040843	28.8117	31.7001	62.9121	69.4825	8.55912
ENSMUSG00000026571	DDB1 and CUL4 associated factor 6 [Source:MGI Symbol;Acc:MGI:1921356]	165328698	165460475	-1	Dcaf6	protein_coding	1	NM_028759	ENSMUSG00000026571	16.4507	17.2277	83.178	89.7375	17.1511
ENSMUSG00000089299	"predicted gene	24637 [Source:MGI Symbol;Acc:MGI:5454414]"	165440625	165440709	1	Gm24637	snoRNA	1	ENSMUSG00000089299	0	0	0	0	0
ENSMUSG00000026568	mitochondrial pyruvate carrier 2 [Source:MGI Symbol;Acc:MGI:1917706]	165460637	165481214	1	Mpc2	retained_intron	1		ENSMUSG00000026568	14.9007	14.549	112.495	153.758	7.77435
ENSMUSG00000026566	myelin protein zero-like 1 [Source:MGI Symbol;Acc:MGI:1915731]	165592240	165634538	-1	Mpzl1	protein_coding	1	NM_001001880	ENSMUSG00000026566	50.5038	40.3564	4.09	3.78289	0.536867
ENSMUSG00000040723	RCSD domain containing 1 [Source:MGI Symbol;Acc:MGI:2676394]	165646516	165709757	-1	Rcsd1	protein_coding	1	NM_001038846	ENSMUSG00000040723	2.15371	2.85546	0.368717	0.144353	0.270187
ENSMUSG00000040713	cellular repressor of E1A-stimulated genes 1 [Source:MGI Symbol;Acc:MGI:1344382]	165763746	165775308	1	Creg1	protein_coding	1	NM_011804	ENSMUSG00000040713	73.8362	31.4333	12.5437	3.4376	52.1947
ENSMUSG00000026564	dual specificity phosphatase 27 (putative) [Source:MGI Symbol;Acc:MGI:2685055]	166098148	166127922	-1	Dusp27	protein_coding	1		ENSMUSG00000026564	0.196568	0.0480454	0.105965	0.186427	0.0126884
ENSMUSG00000000544	glycoprotein A33 (transmembrane) [Source:MGI Symbol;Acc:MGI:1891703]	166130238	166166510	1	Gpa33	protein_coding	1		ENSMUSG00000000544	0	0.0453397	0.0108384	0.0418194	0
ENSMUSG00000089829	predicted gene 16565 [Source:MGI Symbol;Acc:MGI:4414985]	165781075	165789367	1	Gm16565	sense_overlapping	1		ENSMUSG00000089829	0.00904373	0.0495147	0	0	0.100334
ENSMUSG00000005763	CD247 antigen [Source:MGI Symbol;Acc:MGI:88334]	165788681	165877277	1	Cd247	protein_coding	1	NM_001113392	ENSMUSG00000005763	0	0.116312	0.264426	0.0730424	0.0463311
ENSMUSG00000026565	"POU domain	class 2	transcription factor 1 [Source:MGI Symbol;Acc:MGI:101898]"	165865154	166002678	-1	Pou2f1	protein_coding	ENSMUSG00000026565	0.361391	1.71917	0.997537	1.43965	1.8365
ENSMUSG00000088618	"predicted gene	24808 [Source:MGI Symbol;Acc:MGI:5454585]"	165785834	165785951	-1	Gm24808	rRNA	1	ENSMUSG00000088618	0	0	0	0	0
ENSMUSG00000026567	adenylate cyclase 10 [Source:MGI Symbol;Acc:MGI:2660854]	165485183	165576774	1	Adcy10	protein_coding	1		ENSMUSG00000026567	0	0.219279	29.1865	56.2905	0.120336
ENSMUSG00000087886	"predicted gene	23599 [Source:MGI Symbol;Acc:MGI:5453376]"	165497999	165498249	-1	Gm23599	misc_RNA	1	ENSMUSG00000087886	0	0	0	0	0
ENSMUSG00000089291	"predicted gene	23208 [Source:MGI Symbol;Acc:MGI:5452985]"	165571850	165571976	-1	Gm23208	snoRNA	1	ENSMUSG00000089291	0	0	0	0	0
ENSMUSG00000040612	immunoglobulin-like domain containing receptor 2 [Source:MGI Symbol;Acc:MGI:1196370]	166254139	166316823	1	Ildr2	protein_coding	1	NM_001164528	ENSMUSG00000040612	5.94894	16.8198	0.0746952	0.206047	0.0829465
ENSMUSG00000091393	RIKEN cDNA 5330438I03 gene [Source:MGI Symbol;Acc:MGI:2685831]	166306741	166309585	-1	5330438I03Rik	antisense	1		ENSMUSG00000091393	0	0.0225965	0	0	0
ENSMUSG00000026563	transcriptional adaptor 1 [Source:MGI Symbol;Acc:MGI:1196415]	166379097	166393621	1	Tada1	protein_coding	1	NM_030245	ENSMUSG00000026563	3.30281	7.16141	14.1732	5.1704	5.4171
ENSMUSG00000040596	pogo transposable element with KRAB domain [Source:MGI Symbol;Acc:MGI:1918842]	166384622	166409863	-1	Pogk	protein_coding	1		ENSMUSG00000040596	1.55773	12.8182	2.4398	1.03046	8.8801
ENSMUSG00000089853	predicted gene 15853 [Source:MGI Symbol;Acc:MGI:3801970]	166379839	166380493	-1	Gm15853	antisense	1		ENSMUSG00000089853	0.0770102	0.0702722	0	0	0.0347968
ENSMUSG00000084093	predicted pseudogene 16418 [Source:MGI Symbol;Acc:MGI:3644548]	166431705	166431875	-1	Gm16418	processed_pseudogene	1		ENSMUSG00000084093	680.059	214.3	383.968	186.82	253.367
ENSMUSG00000040629	maelstrom homolog (Drosophila) [Source:MGI Symbol;Acc:MGI:2138453]	166201201	166238747	-1	Mael	protein_coding	1		ENSMUSG00000040629	0.0466814	18.5297	541.551	494.387	0.280233
ENSMUSG00000086056	predicted gene 4846 [Source:MGI Symbol;Acc:MGI:3643319]	166483613	166497588	-1	Gm4846	protein_coding	1	NM_001164306	ENSMUSG00000086056	0.110368	0.0636069	0.0232091	0	0
ENSMUSG00000051081	predicted gene 4847 [Source:MGI Symbol;Acc:MGI:3643320]	166628971	166647693	-1	Gm4847	protein_coding	1	NM_001164312	ENSMUSG00000051081	0	0	0	0	0
ENSMUSG00000085841	predicted gene 4954 [Source:MGI Symbol;Acc:MGI:3648917]	166762145	166770485	1	Gm4954	processed_pseudogene	1		ENSMUSG00000085841	0.217782	0.236719	0.503321	0.167005	0.0434136
ENSMUSG00000026560	flavin containing monooxygenase 9 [Source:MGI Symbol;Acc:MGI:3606068]	166662055	166681845	-1	Fmo9	protein_coding	1	NM_172844	ENSMUSG00000026560	0	0	0	0	0
ENSMUSG00000086925	predicted gene 6286 [Source:MGI Symbol;Acc:MGI:3646153]	166945597	166946358	-1	Gm6286	processed_pseudogene	1		ENSMUSG00000086925	97.9821	102.019	57.6713	29.2954	21.3427
ENSMUSG00000060568	"family with sequence similarity 78	member B [Source:MGI Symbol;Acc:MGI:2443050]"	167001417	167091302	1	Fam78b	nonsense_mediated_decay	1	ENSMUSG00000060568	1.90869	6.93118	0.00780454	0.0387888	12.2938
ENSMUSG00000026558	uridine-cytidine kinase 2 [Source:MGI Symbol;Acc:MGI:1931744]	167222883	167285320	-1	Uck2	protein_coding	1	NM_030724	ENSMUSG00000026558	16.4485	33.6079	20.4144	35.9452	0.215426
ENSMUSG00000052428	transmembrane and coiled-coil domains 1 [Source:MGI Symbol;Acc:MGI:1921173]	167308378	167333978	1	Tmco1	protein_coding	1	NM_001039483	ENSMUSG00000052428	52.4555	5.20617	3.99354	2.98338	2.76644
ENSMUSG00000088246	"predicted gene	25911 [Source:MGI Symbol;Acc:MGI:5455688]"	167340369	167340424	-1	Gm25911	miRNA	1	ENSMUSG00000088246	0	0	0	0	0
ENSMUSG00000026687	"aldehyde dehydrogenase 9	subfamily A1 [Source:MGI Symbol;Acc:MGI:1861622]"	167349991	167368532	1	Aldh9a1	protein_coding	1	ENSMUSG00000026687	6.07989	5.77742	19.6121	6.51758	3.43666
ENSMUSG00000026688	microsomal glutathione S-transferase 3 [Source:MGI Symbol;Acc:MGI:1913697]	167371966	167393841	-1	Mgst3	protein_coding	1	NM_025569	ENSMUSG00000026688	1.25487	2.37718	0.721992	0.668899	0.449072
ENSMUSG00000040485	leucine rich repeat containing 52 [Source:MGI Symbol;Acc:MGI:1924118]	167445669	167466780	-1	Lrrc52	protein_coding	1	NM_001013382	ENSMUSG00000040485	0	0	6.74255	34.1608	0.0520878
ENSMUSG00000015843	retinoid X receptor gamma [Source:MGI Symbol;Acc:MGI:98216]	167598384	167639623	1	Rxrg	protein_coding	1	NM_009107	ENSMUSG00000015843	0	0.152342	0.137281	0.471717	0
ENSMUSG00000026686	LIM homeobox transcription factor 1 alpha [Source:MGI Symbol;Acc:MGI:1888519]	167689237	167848741	1	Lmx1a	protein_coding	1		ENSMUSG00000026686	0	0.087672	0.00387758	0.016869	0.00394668
ENSMUSG00000052534	pre B cell leukemia homeobox 1 [Source:MGI Symbol;Acc:MGI:97495]	168119364	168432270	-1	Pbx1	protein_coding	1	NM_008783	ENSMUSG00000052534	6.49172	17.0694	2.56369	4.49138	4.30479
ENSMUSG00000058622	predicted pseudogene 5265 [Source:MGI Symbol;Acc:MGI:3643416]	169453528	169453869	-1	Gm5265	processed_pseudogene	1		ENSMUSG00000058622	2.91696	2.26853	2.38392	3.64901	0.269595
ENSMUSG00000038530	regulator of G-protein signaling 4 [Source:MGI Symbol;Acc:MGI:108409]	169741477	169747642	-1	Rgs4	protein_coding	1	NM_009062	ENSMUSG00000038530	2.37964	2.60768	0.0373744	0.0248913	0
ENSMUSG00000026678	regulator of G-protein signaling 5 [Source:MGI Symbol;Acc:MGI:1098434]	169655501	169695813	1	Rgs5	protein_coding	1	NM_009063	ENSMUSG00000026678	0.05277	24.9191	0.0366682	0.00664664	0.0311008
ENSMUSG00000070532	RIKEN cDNA 1700084C01 gene [Source:MGI Symbol;Acc:MGI:1925715]	169928648	169934653	1	1700084C01Rik	protein_coding	1	NM_001033185	ENSMUSG00000070532	0	0.06415	0.0522387	0.125419	0.0676508
ENSMUSG00000089990	predicted gene 15852 [Source:MGI Symbol;Acc:MGI:3801733]	169932698	169934248	-1	Gm15852	processed_transcript	1		ENSMUSG00000089990	0	0	0.576826	2.41797	0.0766908
ENSMUSG00000026683	"NUF2	NDC80 kinetochore complex component	homolog (S. cerevisiae) [Source:MGI Symbol;Acc:MGI:1914227]"	169497934	169531464	-1	Nuf2	protein_coding	ENSMUSG00000026683	4.65011	10.8727	108.7	58.4161	1.07829
ENSMUSG00000026674	"discoidin domain receptor family	member 2 [Source:MGI Symbol;Acc:MGI:1345277]"	169972307	170110762	-1	Ddr2	protein_coding	1	ENSMUSG00000026674	22.394	6.20731	0.249226	0.166855	0.0301556
ENSMUSG00000026675	hydroxysteroid (17-beta) dehydrogenase 7 [Source:MGI Symbol;Acc:MGI:1330808]	169949535	169969241	-1	Hsd17b7	protein_coding	1	NM_010476	ENSMUSG00000026675	5.44482	7.33958	0.460539	0.230905	8.14566
ENSMUSG00000026670	UDP-N-acetylglucosamine pyrophosphorylase 1 [Source:MGI Symbol;Acc:MGI:1334459]	170141938	170174957	-1	Uap1	protein_coding	1		ENSMUSG00000026670	8.02569	31.2085	7.67007	3.471	12.6948
ENSMUSG00000073494	SH2 domain containing 1B2 [Source:MGI Symbol;Acc:MGI:3622649]	170232749	170253608	1	Sh2d1b2	protein_coding	1	NM_001033499	ENSMUSG00000073494	0.0191115	0.0784771	0	0	0.0414503
ENSMUSG00000026667	U2AF homology motif (UHM) kinase 1 [Source:MGI Symbol;Acc:MGI:1341908]	170193420	170215397	-1	Uhmk1	protein_coding	1		ENSMUSG00000026667	8.89093	15.0644	1.73287	1.4705	16.6317
ENSMUSG00000044306	RIKEN cDNA 4930500M09 gene [Source:MGI Symbol;Acc:MGI:3630173]	170214860	170216422	1	4930500M09Rik	antisense	1		ENSMUSG00000044306	0	0.0345358	0.151777	0.483741	0
ENSMUSG00000042800	RIKEN cDNA 1700015E13 gene [Source:MGI Symbol;Acc:MGI:1924175]	170308803	170312125	1	1700015E13Rik	protein_coding	1	NM_001039593	ENSMUSG00000042800	0	0	29.1075	147.596	0.0954897
ENSMUSG00000038463	olfactomedin-like 2B [Source:MGI Symbol;Acc:MGI:2443310]	170644532	170682789	1	Olfml2b	protein_coding	1	NM_177068	ENSMUSG00000038463	26.1755	27.4493	0.559691	0.35359	0.0293204
ENSMUSG00000038473	nitric oxide synthase 1 (neuronal) adaptor protein [Source:MGI Symbol;Acc:MGI:1917979]	170302668	170589861	-1	Nos1ap	processed_transcript	1		ENSMUSG00000038473	1.17653	5.35525	0.104904	0.204696	0.376245
ENSMUSG00000026663	activating transcription factor 6 [Source:MGI Symbol;Acc:MGI:1926157]	170704674	170867771	-1	Atf6	protein_coding	1	NM_001081304	ENSMUSG00000026663	5.88181	16.1672	1.56704	0.790707	7.21805
ENSMUSG00000070524	Fc receptor-like B [Source:MGI Symbol;Acc:MGI:3576487]	170907273	170912941	-1	Fcrlb	protein_coding	1	NM_001029984	ENSMUSG00000070524	0.041467	0.0113517	0.0441816	0.0240257	0
ENSMUSG00000053925	predicted gene 9929 [Source:MGI Symbol;Acc:MGI:3708526]	170868645	170881721	1	Gm9929	processed_transcript	1		ENSMUSG00000053925	0	0.0495026	0	0	0.0225902
ENSMUSG00000026659	dual specificity phosphatase 12 [Source:MGI Symbol;Acc:MGI:1890614]	170873498	170885540	-1	Dusp12	nonsense_mediated_decay	1		ENSMUSG00000026659	10.797	15.4085	1.41031	3.89507	13.2698
ENSMUSG00000038421	Fc receptor-like A [Source:MGI Symbol;Acc:MGI:2138647]	170917576	170927583	-1	Fcrla	protein_coding	1	NM_001160215	ENSMUSG00000038421	0.0642314	0.00927479	2.83265	1.51459	0
ENSMUSG00000089838	predicted pseudogene 2962 [Source:MGI Symbol;Acc:MGI:3781140]	170925309	170925644	-1	Gm2962	processed_pseudogene	1		ENSMUSG00000089838	220.164	76.7835	102.199	46.1453	17.5554
ENSMUSG00000059498	"Fc receptor	IgG	low affinity III [Source:MGI Symbol;Acc:MGI:95500]"	171051174	171064935	-1	Fcgr3	retained_intron	ENSMUSG00000059498	3.88055	0.411914	9.9914	3.58371	0.77528
ENSMUSG00000059089	"Fc receptor	IgG	low affinity IV [Source:MGI Symbol;Acc:MGI:2179523]"	171018920	171029761	1	Fcgr4	protein_coding	ENSMUSG00000059089	0.979236	0.0582755	0	0	0.507872
ENSMUSG00000065905	"predicted gene	26110 [Source:MGI Symbol;Acc:MGI:5455887]"	171027965	171028129	1	Gm26110	snRNA	1	ENSMUSG00000065905	0	0	1.07251	45.4916	0
ENSMUSG00000026656	"Fc receptor	IgG	low affinity IIb [Source:MGI Symbol;Acc:MGI:95499]"	170958617	170976547	-1	Fcgr2b	protein_coding	ENSMUSG00000026656	1.72776	0.949932	1.2857	1.13528	2.49656
ENSMUSG00000038370	Purkinje cell protein 4-like 1 [Source:MGI Symbol;Acc:MGI:1913675]	171173262	171196268	-1	Pcp4l1	protein_coding	1	NM_025557	ENSMUSG00000038370	16.4246	13.6404	0.468746	0.0283223	0.008835
ENSMUSG00000005677	"nuclear receptor subfamily 1	group I	member 3 [Source:MGI Symbol;Acc:MGI:1346307]"	171213970	171220701	1	Nr1i3	protein_coding	ENSMUSG00000005677	0	0	0.0108332	0	0
ENSMUSG00000005674	translocase of outer mitochondrial membrane 40 homolog-like (yeast) [Source:MGI Symbol;Acc:MGI:3589112]	171216011	171222514	-1	Tomm40l	protein_coding	1	NM_001037170	ENSMUSG00000005674	2.55076	4.7633	1.46651	0.279003	2.90496
ENSMUSG00000056569	myelin protein zero [Source:MGI Symbol;Acc:MGI:103177]	171150711	171161130	1	Mpz	protein_coding	1	NM_008623	ENSMUSG00000056569	0.106001	0.229688	0.149018	0.83849	0.0269654
ENSMUSG00000005681	apolipoprotein A-II [Source:MGI Symbol;Acc:MGI:88050]	171225054	171226379	1	Apoa2	protein_coding	1	NM_001305550	ENSMUSG00000005681	2.02936	0.381141	2.02188	0.821387	0.170706
ENSMUSG00000058715	"Fc receptor	IgE	high affinity I	gamma polypeptide [Source:MGI Symbol;Acc:MGI:95496]"	171229572	171234365	-1	Fcer1g	ENSMUSG00000058715	38.8612	4.79982	0.331772	0.749418	8.75366
ENSMUSG00000058076	"succinate dehydrogenase complex	subunit C	integral membrane protein [Source:MGI Symbol;Acc:MGI:1913302]"	171127165	171150603	-1	Sdhc	protein_coding	ENSMUSG00000058076	39.2856	30.7432	39.2568	10.6703	12.4907
ENSMUSG00000026649	cilia and flagella associated protein 126 [Source:MGI Symbol;Acc:MGI:1922722]	171113918	171126967	1	Cfap126	protein_coding	1		ENSMUSG00000026649	1.40062	4.06046	92.5967	200.882	3.74852
ENSMUSG00000062729	protoporphyrinogen oxidase [Source:MGI Symbol;Acc:MGI:104968]	171275990	171281186	-1	Ppox	retained_intron	1		ENSMUSG00000062729	2.88741	5.04241	0.795628	0.248377	17.7104
ENSMUSG00000006403	"a disintegrin-like and metallopeptidase (reprolysin type) with thrombospondin type 1 motif	4 [Source:MGI Symbol;Acc:MGI:1339949]"	171250421	171260637	1	Adamts4	protein_coding	1	ENSMUSG00000006403	1.58038	12.827	0.056949	0.198217	0.0260586
ENSMUSG00000053483	ubiquitin specific peptidase 21 [Source:MGI Symbol;Acc:MGI:1353665]	171281945	171287991	-1	Usp21	protein_coding	1	NM_013919	ENSMUSG00000053483	1.84651	3.4825	11.7329	4.12298	3.39552
ENSMUSG00000013593	NADH dehydrogenase (ubiquinone) Fe-S protein 2 [Source:MGI Symbol;Acc:MGI:2385112]	171234853	171251388	-1	Ndufs2	retained_intron	1		ENSMUSG00000013593	99.3458	58.1177	127.958	70.5229	49.6917
ENSMUSG00000079137	"ribosomal protein L27	pseudogene 1 [Source:MGI Symbol;Acc:MGI:3645348]"	171305087	171305494	-1	Rpl27-ps1	processed_pseudogene	1	ENSMUSG00000079137	331.504	174.24	106.945	63.0368	31.2276
ENSMUSG00000062963	ubiquitin-fold modifier conjugating enzyme 1 [Source:MGI Symbol;Acc:MGI:1913405]	171288563	171295024	-1	Ufc1	protein_coding	1	NM_025388	ENSMUSG00000062963	67.6121	22.6862	26.4306	18.2479	13.9987
ENSMUSG00000087747	"predicted gene	25151 [Source:MGI Symbol;Acc:MGI:5454928]"	171308047	171308137	1	Gm25151	snoRNA	1	ENSMUSG00000087747	0	0	0	0	0
ENSMUSG00000052423	"UDP-Gal:betaGlcNAc beta 1	4-galactosyltransferase	polypeptide 3 [Source:MGI Symbol;Acc:MGI:1928767]"	171270328	171276896	1	B4galt3	protein_coding	ENSMUSG00000052423	4.08873	16.3476	2.39804	1.16117	14.2304
ENSMUSG00000006412	prefoldin 2 [Source:MGI Symbol;Acc:MGI:1276111]	171345670	171359254	1	Pfdn2	protein_coding	1	NM_011070	ENSMUSG00000006412	49.4456	40.1255	25.9452	5.75933	9.44953
ENSMUSG00000045259	kelch domain containing 9 [Source:MGI Symbol;Acc:MGI:1916124]	171358446	171360798	-1	Klhdc9	protein_coding	1	NM_001033039	ENSMUSG00000045259	0.269107	0.461636	8.01503	5.1781	0.700872
ENSMUSG00000006411	poliovirus receptor-related 4 [Source:MGI Symbol;Acc:MGI:1918990]	171370099	171388598	1	Pvrl4	protein_coding	1		ENSMUSG00000006411	0.56539	0.82953	0.645079	3.11811	6.59072
ENSMUSG00000038235	F11 receptor [Source:MGI Symbol;Acc:MGI:1321398]	171437535	171464603	1	F11r	protein_coding	1	NM_172647	ENSMUSG00000038235	88.7687	65.1098	1.35276	0.503467	18.6737
ENSMUSG00000048865	Rho GTPase activating protein 30 [Source:MGI Symbol;Acc:MGI:2684948]	171388954	171410298	1	Arhgap30	protein_coding	1		ENSMUSG00000048865	2.13434	0.298597	3.17965	4.38134	0.701774
ENSMUSG00000026641	upstream transcription factor 1 [Source:MGI Symbol;Acc:MGI:99542]	171411313	171419142	1	Usf1	protein_coding	1		ENSMUSG00000026641	9.52965	15.3335	1.13261	1.24347	6.78605
ENSMUSG00000038218	predicted gene 9765 [Source:MGI Symbol;Acc:MGI:3642721]	171515233	171516922	1	Gm9765	unprocessed_pseudogene	1		ENSMUSG00000038218	0	0	0	0	0
ENSMUSG00000038209	intelectin 1 (galactofuranose binding) [Source:MGI Symbol;Acc:MGI:1333831]	171518122	171535294	-1	Itln1	protein_coding	1	NM_001007552	ENSMUSG00000038209	0	0	0	0	0
ENSMUSG00000091993	RIKEN cDNA B930036N10 gene [Source:MGI Symbol;Acc:MGI:3702496]	171500568	171504111	-1	B930036N10Rik	antisense	1		ENSMUSG00000091993	0.0258234	0.0294791	0.043548	0.0071582	0.0405468
ENSMUSG00000060244	Aly/REF export factor 2 [Source:MGI Symbol;Acc:MGI:1913144]	171503478	171504750	1	Alyref2	protein_coding	1	NM_019484	ENSMUSG00000060244	5.70444	4.26	4.3548	0.784553	2.92538
ENSMUSG00000004709	CD244 natural killer cell receptor 2B4 [Source:MGI Symbol;Acc:MGI:109294]	171559193	171609746	1	Cd244	protein_coding	1	NM_018729	ENSMUSG00000004709	0.573011	0.067109	0.059836	0	0.187294
ENSMUSG00000004707	lymphocyte antigen 9 [Source:MGI Symbol;Acc:MGI:96885]	171588624	171607410	-1	Ly9	protein_coding	1	NM_008534	ENSMUSG00000004707	0.876218	0.165773	1.4029	1.48796	0.418838
ENSMUSG00000038179	SLAM family member 7 [Source:MGI Symbol;Acc:MGI:1922595]	171632403	171653035	-1	Slamf7	protein_coding	1	NM_144539	ENSMUSG00000038179	0.0706945	0.115252	21.4219	13.149	0.702229
ENSMUSG00000015355	CD48 antigen [Source:MGI Symbol;Acc:MGI:88339]	171682009	171705258	1	Cd48	protein_coding	1		ENSMUSG00000015355	2.2454	0.407473	0.576352	0.797849	0.8611
ENSMUSG00000059058	"translational machinery associated 7 homolog (S. cerevisiae)	pseudogene [Source:MGI Symbol;Acc:MGI:3705453]"	171711088	171711282	1	Tma7-ps	processed_pseudogene	1	ENSMUSG00000059058	2712.53	397.249	970.613	960.136	187.988
ENSMUSG00000088291	"predicted gene	26412 [Source:MGI Symbol;Acc:MGI:5456189]"	171732060	171732114	-1	Gm26412	snRNA	1	ENSMUSG00000088291	0	0	0	0	0
ENSMUSG00000073492	predicted gene 10521 [Source:MGI Symbol;Acc:MGI:3642358]	171895664	171898237	1	Gm10521	protein_coding	1		ENSMUSG00000073492	0.0339354	0.0103221	0.0100436	0.0109233	0.0306671
ENSMUSG00000038147	CD84 antigen [Source:MGI Symbol;Acc:MGI:1336885]	171839697	171890718	1	Cd84	protein_coding	1	NM_013489	ENSMUSG00000038147	4.43114	0.43196	0.290046	0.348267	1.15859
ENSMUSG00000015314	SLAM family member 6 [Source:MGI Symbol;Acc:MGI:1353620]	171917515	171953170	1	Slamf6	protein_coding	1		ENSMUSG00000015314	0.11562	0.0294604	0.0106324	0.015705	0.0703773
ENSMUSG00000026556	"vang-like 2 (van gogh	Drosophila) [Source:MGI Symbol;Acc:MGI:2135272]"	172000960	172028444	-1	Vangl2	protein_coding	1	ENSMUSG00000026556	1.06582	2.11193	0.219971	0.696984	0.0754876
ENSMUSG00000015316	signaling lymphocytic activation molecule family member 1 [Source:MGI Symbol;Acc:MGI:1351314]	171767127	171801184	1	Slamf1	protein_coding	1	NM_013730	ENSMUSG00000015316	0	0.00491383	0.502554	0.550627	0.00486638
ENSMUSG00000051251	nescient helix loop helix 1 [Source:MGI Symbol;Acc:MGI:98481]	172052292	172057573	-1	Nhlh1	protein_coding	1	NM_010916	ENSMUSG00000051251	0	0.00541274	0.0474004	0.011456	0
ENSMUSG00000013973	death effector domain-containing [Source:MGI Symbol;Acc:MGI:1333874]	171329145	171342331	1	Dedd	protein_coding	1	NM_001128609	ENSMUSG00000013973	16.0719	17.2033	71.1601	104.708	15.9324
ENSMUSG00000013997	nitrilase 1 [Source:MGI Symbol;Acc:MGI:1350916]	171338008	171345646	-1	Nit1	protein_coding	1	NM_001242580	ENSMUSG00000013997	23.2136	9.72644	77.9485	51.5889	47.4207
ENSMUSG00000003464	peroxisomal biogenesis factor 19 [Source:MGI Symbol;Acc:MGI:1334458]	172126755	172136493	1	Pex19	protein_coding	1	NM_023041	ENSMUSG00000003464	25.862	13.0465	9.28343	3.05227	11.8154
ENSMUSG00000003458	nicastrin [Source:MGI Symbol;Acc:MGI:1891700]	172066013	172082795	-1	Ncstn	protein_coding	1	NM_021607	ENSMUSG00000003458	39.8693	25.7348	12.445	4.82958	26.8027
ENSMUSG00000026553	coatomer protein complex subunit alpha [Source:MGI Symbol;Acc:MGI:1334462]	172082529	172122330	1	Copa	protein_coding	1	NM_009938	ENSMUSG00000026553	70.6827	66.9469	35.2786	11.778	113.406
ENSMUSG00000089803	predicted gene 10171 [Source:MGI Symbol;Acc:MGI:3704203]	172144274	172144901	-1	Gm10171	processed_pseudogene	1		ENSMUSG00000089803	88.6662	100.377	78.7782	83.0474	16.8697
ENSMUSG00000013698	phosphoprotein enriched in astrocytes 15A [Source:MGI Symbol;Acc:MGI:104799]	172196728	172206804	-1	Pea15a	protein_coding	1	NM_011063	ENSMUSG00000013698	89.2502	23.9657	1.25347	1.45043	16.7908
ENSMUSG00000007122	calsequestrin 1 [Source:MGI Symbol;Acc:MGI:1309468]	172209894	172219868	-1	Casq1	protein_coding	1	NM_009813	ENSMUSG00000007122	0.58213	3.57986	2.03206	11.0993	13.5169
ENSMUSG00000092085	predicted gene 17224 [Source:MGI Symbol;Acc:MGI:4938051]	172213021	172213680	1	Gm17224	antisense	1		ENSMUSG00000092085	0.0446653	0.0253229	0.392387	0.569599	0.294457
ENSMUSG00000026554	DDB1 and CUL4 associated factor 8 [Source:MGI Symbol;Acc:MGI:91860]	172148084	172197005	1	Dcaf8	nonsense_mediated_decay	1		ENSMUSG00000026554	35.0715	26.8971	51.9926	32.1701	42.2896
ENSMUSG00000038034	"immunoglobulin superfamily	member 8 [Source:MGI Symbol;Acc:MGI:2154090]"	172261641	172319841	1	Igsf8	retained_intron	1	ENSMUSG00000038034	6.74592	4.56843	0.571011	0.429266	4.0703
ENSMUSG00000007097	"ATPase	Na+/K+ transporting	alpha 2 polypeptide [Source:MGI Symbol;Acc:MGI:88106]"	172271709	172298064	-1	Atp1a2	protein_coding	ENSMUSG00000007097	0.115248	3.71859	0.73554	1.30515	0.105898
ENSMUSG00000038026	"potassium inwardly-rectifying channel	subfamily J	member 9 [Source:MGI Symbol;Acc:MGI:108007]"	172320501	172329318	-1	Kcnj9	protein_coding	ENSMUSG00000038026	0	0	27.448	6.57894	0.0276444
ENSMUSG00000044708	"potassium inwardly-rectifying channel	subfamily J	member 10 [Source:MGI Symbol;Acc:MGI:1194504]"	172341210	172374085	1	Kcnj10	protein_coding	ENSMUSG00000044708	0.0174202	0.0368119	0.00575169	0.00691624	0.278167
ENSMUSG00000007107	"ATPase	Na+/K+ transporting	alpha 4 polypeptide [Source:MGI Symbol;Acc:MGI:1351335]"	172223513	172258414	-1	Atp1a4	protein_coding	ENSMUSG00000007107	0.164083	0.0411749	23.554	162.282	6.65781
ENSMUSG00000050229	"phosphatidylinositol glycan anchor biosynthesis	class M [Source:MGI Symbol;Acc:MGI:1914806]"	172376546	172384099	1	Pigm	protein_coding	1	ENSMUSG00000050229	4.11759	5.65589	1.55093	1.23919	4.51715
ENSMUSG00000026548	SLAM family member 9 [Source:MGI Symbol;Acc:MGI:1923692]	172475358	172478575	1	Slamf9	protein_coding	1	NM_029612	ENSMUSG00000026548	2.77802	0.607948	0.333417	3.49753	0.941429
ENSMUSG00000026547	transgelin 2 [Source:MGI Symbol;Acc:MGI:1312985]	172500047	172507380	1	Tagln2	retained_intron	1		ENSMUSG00000026547	521.153	1034.32	1.83454	2.71307	113.309
ENSMUSG00000037995	"immunoglobulin superfamily	member 9 [Source:MGI Symbol;Acc:MGI:2135283]"	172481788	172498878	1	Igsf9	protein_coding	1	ENSMUSG00000037995	0.110773	9.86742	0.97026	3.9021	2.42508
ENSMUSG00000026544	dual specificity phosphatase 23 [Source:MGI Symbol;Acc:MGI:1915690]	172630764	172632962	-1	Dusp23	protein_coding	1	NM_026725	ENSMUSG00000026544	2.11087	0.737469	3.75497	1.71052	0.480228
ENSMUSG00000070504	Fc receptor-like 6 [Source:MGI Symbol;Acc:MGI:3618339]	172596642	172602551	-1	Fcrl6	protein_coding	1	NM_001164725	ENSMUSG00000070504	0	0	0	0	0.00708919
ENSMUSG00000053318	SLAM family member 8 [Source:MGI Symbol;Acc:MGI:1921998]	172581758	172590568	-1	Slamf8	protein_coding	1	NM_029084	ENSMUSG00000053318	0.0633099	0.0133317	0	0.0141082	0.0264059
ENSMUSG00000070182	"predicted gene	24817 [Source:MGI Symbol;Acc:MGI:5454594]"	172843534	172843638	-1	Gm24817	snRNA	1	ENSMUSG00000070182	0	0	0	0	0
ENSMUSG00000037942	"C-reactive protein	pentraxin-related [Source:MGI Symbol;Acc:MGI:88512]"	172698055	172833031	1	Crp	protein_coding	1	ENSMUSG00000037942	0	0.0504634	0.927457	0.222627	0
ENSMUSG00000088813	"predicted gene	22383 [Source:MGI Symbol;Acc:MGI:5452160]"	172684515	172684841	-1	Gm22383	misc_RNA	1	ENSMUSG00000088813	0	0	0	0	0
ENSMUSG00000026542	serum amyloid P-component [Source:MGI Symbol;Acc:MGI:98229]	172893961	172895041	-1	Apcs	protein_coding	1	NM_011318	ENSMUSG00000026542	0	0.0157636	0	0	0
ENSMUSG00000077252	"predicted gene	26077 [Source:MGI Symbol;Acc:MGI:5455854]"	172936212	172936334	-1	Gm26077	snoRNA	1	ENSMUSG00000077252	0	0	0	0	0
ENSMUSG00000037924	olfactory receptor 16 [Source:MGI Symbol;Acc:MGI:106648]	172956382	172957817	1	Olfr16	protein_coding	1	NM_008763	ENSMUSG00000037924	0	0	0	0	0
ENSMUSG00000062527	olfactory receptor 1408 [Source:MGI Symbol;Acc:MGI:3031242]	173130200	173137334	-1	Olfr1408	protein_coding	1		ENSMUSG00000062527	0	0	0	0	0
ENSMUSG00000066680	"olfactory receptor 1407	pseudogene 1 [Source:MGI Symbol;Acc:MGI:3031241]"	173149171	173150371	1	Olfr1407-ps1	unprocessed_pseudogene	1	ENSMUSG00000066680	0	0	0	0	0
ENSMUSG00000058981	olfactory receptor 1406 [Source:MGI Symbol;Acc:MGI:3031240]	173183442	173190635	-1	Olfr1406	protein_coding	1	NM_146763	ENSMUSG00000058981	0	0	0	0	0
ENSMUSG00000046643	olfactory receptor 218 [Source:MGI Symbol;Acc:MGI:3030052]	173203358	173204299	1	Olfr218	protein_coding	1	NM_001001809	ENSMUSG00000046643	0	0	0	0	0
ENSMUSG00000049456	olfactory receptor 1404 [Source:MGI Symbol;Acc:MGI:3031238]	173215607	173216640	1	Olfr1404	protein_coding	1	NM_146881	ENSMUSG00000049456	0	0	0	0	0
ENSMUSG00000005339	"Fc receptor	IgE	high affinity I	alpha polypeptide [Source:MGI Symbol;Acc:MGI:95494]"	173221284	173227214	-1	Fcer1a	ENSMUSG00000005339	0	0	0	0	0
ENSMUSG00000049605	olfactory receptor 418 [Source:MGI Symbol;Acc:MGI:3030252]	173270147	173271137	1	Olfr418	protein_coding	1	NM_146651	ENSMUSG00000049605	0	0	0	0	0
ENSMUSG00000079180	mucosal pentraxin 2 [Source:MGI Symbol;Acc:MGI:3779286]	173274382	173277777	-1	Mptx2	protein_coding	1	NM_001205011	ENSMUSG00000079180	0	0	0	0	0
ENSMUSG00000037872	atypical chemokine receptor 1 (Duffy blood group) [Source:MGI Symbol;Acc:MGI:1097689]	173331886	173333750	-1	Ackr1	processed_transcript	1		ENSMUSG00000037872	0	0.47575	0.0250224	0.013607	0
ENSMUSG00000026546	cilia and flagella associated protein 45 [Source:MGI Symbol;Acc:MGI:1919120]	172520801	172545870	1	Cfap45	retained_intron	1		ENSMUSG00000026546	2.50911	9.09865	635.749	1033.83	2.00981
ENSMUSG00000085184	RIKEN cDNA 4933439K11 gene [Source:MGI Symbol;Acc:MGI:1918569]	172538133	172558129	-1	4933439K11Rik	lincRNA	1		ENSMUSG00000085184	0.000423097	0.00777323	0.286664	1.59632	0.0359468
ENSMUSG00000049598	V-set and immunoglobulin domain containing 8 [Source:MGI Symbol;Acc:MGI:3642995]	172555938	172563717	1	Vsig8	protein_coding	1	NM_177723	ENSMUSG00000049598	0.0224177	0.0383554	0.104498	0.868615	0.0683731
ENSMUSG00000005338	cell adhesion molecule 3 [Source:MGI Symbol;Acc:MGI:2137858]	173333258	173367695	-1	Cadm3	protein_coding	1	NM_053199	ENSMUSG00000005338	0	0.938465	0.0377334	0.0225058	0.00593904
ENSMUSG00000037860	absent in melanoma 2 [Source:MGI Symbol;Acc:MGI:2686159]	173350879	173466040	1	Aim2	protein_coding	1	NM_001013779	ENSMUSG00000037860	1.50838	0.919701	0.0200991	0.044546	0.718798
ENSMUSG00000037849	predicted gene 4955 [Source:MGI Symbol;Acc:MGI:3646410]	173468509	173491041	-1	Gm4955	protein_coding	1		ENSMUSG00000037849	0	0.0810197	0	0.0735737	0.140415
ENSMUSG00000037849	predicted gene 4955 [Source:MGI Symbol;Acc:MGI:3646410]	173468509	173491041	-1	Gm4955	protein_coding	1		ENSMUSG00000037849	0	0.0810197	0	0.0735737	0.140415
ENSMUSG00000070501	cDNA sequence BC094916 [Source:MGI Symbol;Acc:MGI:3584522]	173519717	173535957	-1	BC094916	protein_coding	1	NM_001024721	ENSMUSG00000070501	0.0179258	0.0962272	0.191346	0.9805	0.172275
ENSMUSG00000073491	pyrin domain containing 4 [Source:MGI Symbol;Acc:MGI:3695276]	173566284	173599274	-1	Pydc4	retained_intron	1		ENSMUSG00000073491	0	0.0452437	0	0.00738474	0.300957
ENSMUSG00000066677	pyrin domain containing 3 [Source:MGI Symbol;Acc:MGI:2442822]	173673675	173698392	1	Pydc3	retained_intron	1		ENSMUSG00000066677	0	0.0297452	0.00466302	0	0.16003
ENSMUSG00000043263	"pyrin and HIN domain family	member 1 [Source:MGI Symbol;Acc:MGI:2138243]"	173630917	173647928	1	Pyhin1	protein_coding	1	ENSMUSG00000043263	0.138326	0.348969	1.16316	7.25626	0.378688
ENSMUSG00000073490	expressed sequence AI607873 [Source:MGI Symbol;Acc:MGI:2138302]	173723430	173741809	-1	AI607873	protein_coding	1		ENSMUSG00000073490	0.81832	0.612972	0.0952974	0.199217	0.303551
ENSMUSG00000090222	predicted gene 16340 [Source:MGI Symbol;Acc:MGI:3840117]	173775837	173802720	-1	Gm16340	unprocessed_pseudogene	1		ENSMUSG00000090222	0.0957847	0.443263	0.0607472	0.264271	0.0370971
ENSMUSG00000073489	interferon activated gene 204 [Source:MGI Symbol;Acc:MGI:96429]	173747293	173766943	-1	Ifi204	protein_coding	1	NM_008329	ENSMUSG00000073489	6.48091	1.48882	0.158634	0.248844	0.335534
ENSMUSG00000045381	olfactory receptor 433 [Source:MGI Symbol;Acc:MGI:3030267]	174041118	174043523	1	Olfr433	protein_coding	1	NM_146717	ENSMUSG00000045381	0	0	0	0	0
ENSMUSG00000054203	interferon activated gene 205 [Source:MGI Symbol;Acc:MGI:101847]	174011998	174031810	-1	Ifi205	protein_coding	1	NM_172648	ENSMUSG00000054203	18.836	3.59869	0.465188	0.404746	0.344341
ENSMUSG00000026535	interferon activated gene 202B [Source:MGI Symbol;Acc:MGI:1347083]	173962568	173982744	-1	Ifi202b	protein_coding	1	NM_011940	ENSMUSG00000026535	0	7.07518	0.142176	0.024415	0
ENSMUSG00000090272	myeloid nuclear differentiation antigen like [Source:MGI Symbol;Acc:MGI:3780953]	173857220	173942491	-1	Mndal	protein_coding	1		ENSMUSG00000090272	6.52217	2.71401	0.00067286	0.00137254	0.00806894
ENSMUSG00000039997	interferon activated gene 203 [Source:MGI Symbol;Acc:MGI:96428]	173920407	173942672	-1	Ifi203	protein_coding	1	NM_001302651	ENSMUSG00000039997	2.321	3.92077	0.601788	0.592107	0.833038
ENSMUSG00000026536	myeloid cell nuclear differentiation antigen [Source:MGI Symbol;Acc:MGI:3041120]	173896345	173913046	-1	Mnda	protein_coding	1	NM_001033450	ENSMUSG00000026536	25.6546	3.52927	0.403523	0.483648	0.460996
ENSMUSG00000047048	olfactory receptor 432 [Source:MGI Symbol;Acc:MGI:3030266]	174050375	174051313	1	Olfr432	protein_coding	1	NM_146716	ENSMUSG00000047048	0	0	0	0	0
ENSMUSG00000050134	olfactory receptor 430 [Source:MGI Symbol;Acc:MGI:3030264]	174069300	174070253	1	Olfr430	protein_coding	1	NM_146718	ENSMUSG00000050134	0	0	0	0	0
ENSMUSG00000049528	olfactory receptor 429 [Source:MGI Symbol;Acc:MGI:3030263]	174084331	174089980	1	Olfr429	protein_coding	1		ENSMUSG00000049528	0	0	0	0	0
ENSMUSG00000059371	olfactory receptor 427 [Source:MGI Symbol;Acc:MGI:3030261]	174099460	174100407	1	Olfr427	protein_coding	1	NM_001206926	ENSMUSG00000059371	0	0	0	0	0
ENSMUSG00000046486	olfactory receptor 231 [Source:MGI Symbol;Acc:MGI:3030065]	174117091	174118014	-1	Olfr231	protein_coding	1	NM_001005520	ENSMUSG00000046486	0	0	0	0	0
ENSMUSG00000051528	olfactory receptor 424 [Source:MGI Symbol;Acc:MGI:3030258]	174136746	174137693	1	Olfr424	protein_coding	1	NM_146721	ENSMUSG00000051528	0	0	0	0	0
ENSMUSG00000091950	"olfactory receptor 421	pseudogene 1 [Source:MGI Symbol;Acc:MGI:3030255]"	174151481	174152530	1	Olfr421-ps1	polymorphic_pseudogene	1	ENSMUSG00000091950	0	0	0	0	0
ENSMUSG00000055033	olfactory receptor 420 [Source:MGI Symbol;Acc:MGI:3030254]	174158722	174159767	1	Olfr420	protein_coding	1	NM_146305	ENSMUSG00000055033	0	0	0	0	0
ENSMUSG00000066672	olfactory receptor 417 [Source:MGI Symbol;Acc:MGI:3030251]	174368919	174369848	1	Olfr417	protein_coding	1	NM_207137	ENSMUSG00000066672	0	0	0	0	0
ENSMUSG00000026531	mucosal pentraxin 1 [Source:MGI Symbol;Acc:MGI:1913539]	174330518	174332873	1	Mptx1	protein_coding	1	NM_025470	ENSMUSG00000026531	0	0	0	0	0
ENSMUSG00000050788	olfactory receptor 419 [Source:MGI Symbol;Acc:MGI:3030253]	174249889	174250976	-1	Olfr419	protein_coding	1	NM_146715	ENSMUSG00000050788	0	0	0	0	0
ENSMUSG00000026532	"spectrin alpha	erythrocytic 1 [Source:MGI Symbol;Acc:MGI:98385]"	174172776	174248450	1	Spta1	protein_coding	1	ENSMUSG00000026532	0.169735	1.40438	0.799897	4.92975	0.00737442
ENSMUSG00000059503	olfactory receptor 248 [Source:MGI Symbol;Acc:MGI:3030082]	174391046	174392055	1	Olfr248	protein_coding	1	NM_146714	ENSMUSG00000059503	0	0	0	0	0
ENSMUSG00000051509	olfactory receptor 414 [Source:MGI Symbol;Acc:MGI:3030248]	174424126	174431552	1	Olfr414	protein_coding	1		ENSMUSG00000051509	0	0	0	0	0
ENSMUSG00000050069	"gremlin 2 homolog	cysteine knot superfamily (Xenopus laevis) [Source:MGI Symbol;Acc:MGI:1344367]"	174833785	174921819	-1	Grem2	protein_coding	1	ENSMUSG00000050069	0.771753	6.73849	0.0100769	0	15.3092
ENSMUSG00000066671	olfactory receptor 220 [Source:MGI Symbol;Acc:MGI:3030054]	174442159	174449602	1	Olfr220	protein_coding	1		ENSMUSG00000066671	0	0	0	0	0
ENSMUSG00000028354	formin 2 [Source:MGI Symbol;Acc:MGI:1859252]	174501825	174822729	1	Fmn2	protein_coding	1	NM_019445	ENSMUSG00000028354	0.00441817	0.190201	1.28157	3.09774	0.0409624
ENSMUSG00000026527	regulator of G protein signaling 7 [Source:MGI Symbol;Acc:MGI:1346089]	175059087	175492500	-1	Rgs7	protein_coding	1	NM_001199003	ENSMUSG00000026527	0.210043	0.623423	0.0100989	0.0952554	0
ENSMUSG00000026526	fumarate hydratase 1 [Source:MGI Symbol;Acc:MGI:95530]	175600374	175625635	-1	Fh1	protein_coding	1	NM_010209	ENSMUSG00000026526	8.94323	10.6971	1.85465	3.42214	5.61817
ENSMUSG00000039783	kynurenine 3-monooxygenase (kynurenine 3-hydroxylase) [Source:MGI Symbol;Acc:MGI:2138151]	175620381	175662116	1	Kmo	nonsense_mediated_decay	1		ENSMUSG00000039783	0	0.00842506	0.135457	0.202716	0.0319975
ENSMUSG00000026525	opsin 3 [Source:MGI Symbol;Acc:MGI:1338022]	175662421	175692776	-1	Opn3	protein_coding	1	NM_010098	ENSMUSG00000026525	0.535318	3.35646	1.74838	3.27285	0.161905
ENSMUSG00000078185	choroideremia-like [Source:MGI Symbol;Acc:MGI:101913]	175682237	175688353	-1	Chml	protein_coding	1	NM_021350	ENSMUSG00000078185	0.484312	10.1277	1.04637	2.73592	1.93304
ENSMUSG00000039748	exonuclease 1 [Source:MGI Symbol;Acc:MGI:1349427]	175880581	175913489	1	Exo1	protein_coding	1	NM_012012	ENSMUSG00000039748	0.239081	3.35541	2.22219	0.753579	0.381141
ENSMUSG00000055214	"phospholipase D family	member 5 [Source:MGI Symbol;Acc:MGI:2442056]"	175962306	176275312	-1	Pld5	nonsense_mediated_decay	1	ENSMUSG00000055214	0	0.0565958	0.00709496	0.0111296	0.0108253
ENSMUSG00000078184	RIKEN cDNA B020018G12 gene [Source:MGI Symbol;Acc:MGI:3612447]	175977777	175979114	-1	B020018G12Rik	protein_coding	1		ENSMUSG00000078184	28.7131	25.3037	14.4403	5.29602	2.67614
ENSMUSG00000087875	"predicted gene	26104 [Source:MGI Symbol;Acc:MGI:5455881]"	176700617	176700724	1	Gm26104	snRNA	1	ENSMUSG00000087875	0	0	0	0	0
ENSMUSG00000026523	WD repeat domain 64 [Source:MGI Symbol;Acc:MGI:1923070]	175698593	175815734	1	Wdr64	processed_transcript	1		ENSMUSG00000026523	0.0101083	0.020742	4.32709	28.0933	0.258322
ENSMUSG00000077794	"predicted gene	25560 [Source:MGI Symbol;Acc:MGI:5455337]"	175800514	175800689	1	Gm25560	snRNA	1	ENSMUSG00000077794	0	0	2.43831	6.18769	0
ENSMUSG00000057335	centrosomal protein 170 [Source:MGI Symbol;Acc:MGI:1918348]	176733653	176814067	-1	Cep170	protein_coding	1		ENSMUSG00000057335	10.1489	20.6062	31.1321	95.89	8.51085
ENSMUSG00000065573	microRNA 350 [Source:MGI Symbol;Acc:MGI:3619366]	176772325	176772423	-1	Mir350	miRNA	1		ENSMUSG00000065573	0	0	0	0	0
ENSMUSG00000084749	"predicted gene	25288 [Source:MGI Symbol;Acc:MGI:5455065]"	176793956	176794220	1	Gm25288	misc_RNA	1	ENSMUSG00000084749	0	0	0	0.195863	0
ENSMUSG00000063659	zinc finger and BTB domain containing 18 [Source:MGI Symbol;Acc:MGI:1353609]	177442351	177450764	1	Zbtb18	protein_coding	1		ENSMUSG00000063659	6.26312	24.5514	22.8373	5.57711	25.6335
ENSMUSG00000026504	serologically defined colon cancer antigen 8 [Source:MGI Symbol;Acc:MGI:1924066]	176814660	177020437	1	Sdccag8	retained_intron	1		ENSMUSG00000026504	11.9625	4.33728	37.6839	35.789	7.2207
ENSMUSG00000019699	thymoma viral proto-oncogene 3 [Source:MGI Symbol;Acc:MGI:1345147]	177020073	177258203	-1	Akt3	protein_coding	1		ENSMUSG00000019699	6.16499	24.6756	8.49022	11.2032	14.8644
ENSMUSG00000087082	predicted gene 15423 [Source:MGI Symbol;Acc:MGI:3705184]	176927999	176932711	-1	Gm15423	antisense	1		ENSMUSG00000087082	0	0.0299844	0	0	0
ENSMUSG00000015962	RIKEN cDNA 1700016C15 gene [Source:MGI Symbol;Acc:MGI:1916678]	177729814	177753324	1	1700016C15Rik	protein_coding	1	NM_027077	ENSMUSG00000015962	0	0.0218216	5.92398	50.5266	0.0864435
ENSMUSG00000015961	"adenylosuccinate synthetase	non muscle [Source:MGI Symbol;Acc:MGI:87948]"	177762962	177796511	-1	Adss	protein_coding	1	ENSMUSG00000015961	37.811	54.7508	70.1107	44.8262	15.1267
ENSMUSG00000089657	predicted gene 16585 [Source:MGI Symbol;Acc:MGI:4415005]	177786856	177787465	1	Gm16585	processed_pseudogene	1		ENSMUSG00000089657	0.466561	0.243279	0.147948	0.128725	0
ENSMUSG00000091476	predicted gene 16432 [Source:MGI Symbol;Acc:MGI:3645414]	177983423	178172704	1	Gm16432	processed_transcript	1		ENSMUSG00000091476	0.0198971	0.049536	2.81332	0.892692	0.248906
ENSMUSG00000070489	RIKEN cDNA 4930527J03 gene [Source:MGI Symbol;Acc:MGI:1922414]	178276047	178276641	-1	4930527J03Rik	TEC	1		ENSMUSG00000070489	0.158116	0	2.35152	12.1767	0
ENSMUSG00000026502	desumoylating isopeptidase 2 [Source:MGI Symbol;Acc:MGI:1926075]	178187417	178257301	1	Desi2	protein_coding	1		ENSMUSG00000026502	11.0739	43.9281	5.5422	18.4589	6.38124
ENSMUSG00000086350	RIKEN cDNA B230369F24 gene [Source:MGI Symbol;Acc:MGI:2443392]	178313328	178318549	-1	B230369F24Rik	antisense	1		ENSMUSG00000086350	0.0113791	0.0571094	0.116189	0.208778	0.750677
ENSMUSG00000026500	COX20 Cox2 chaperone [Source:MGI Symbol;Acc:MGI:1913609]	178319130	178322693	1	Cox20	protein_coding	1	NM_025511	ENSMUSG00000026500	232.213	29.2423	85.3664	58.6627	20.0818
ENSMUSG00000089788	predicted gene 16586 [Source:MGI Symbol;Acc:MGI:4415006]	178321108	178324171	-1	Gm16586	antisense	1		ENSMUSG00000089788	5.00328	5.1532	8.48556	4.66659	38.2633
ENSMUSG00000064954	"predicted gene	24919 [Source:MGI Symbol;Acc:MGI:5454696]"	178390819	178390924	1	Gm24919	snRNA	1	ENSMUSG00000064954	0	0	0	0	0
ENSMUSG00000039630	heterogeneous nuclear ribonucleoprotein U [Source:MGI Symbol;Acc:MGI:1858195]	178324343	178337797	-1	Hnrnpu	protein_coding	1	NM_016805	ENSMUSG00000039630	216.831	278.697	306.591	220.47	144.779
ENSMUSG00000026495	EF-hand calcium binding domain 2 [Source:MGI Symbol;Acc:MGI:1915476]	178406085	178484513	1	Efcab2	processed_transcript	1		ENSMUSG00000026495	1.03085	1.77291	62.108	56.9014	3.24146
ENSMUSG00000026494	kinesin family member 26B [Source:MGI Symbol;Acc:MGI:2447076]	178529125	178939200	1	Kif26b	retained_intron	1		ENSMUSG00000026494	5.28369	0.490937	0.0802727	0.118505	3.69012
ENSMUSG00000089713	predicted gene 16564 [Source:MGI Symbol;Acc:MGI:4414984]	178898582	178917614	-1	Gm16564	antisense	1		ENSMUSG00000089713	0	0	0	0	0
ENSMUSG00000064967	"predicted gene	24405 [Source:MGI Symbol;Acc:MGI:5454182]"	178636905	178637071	1	Gm24405	snRNA	1	ENSMUSG00000064967	0	0	0	0	0
ENSMUSG00000026492	"transcription factor B2	mitochondrial [Source:MGI Symbol;Acc:MGI:107937]"	179528055	179546267	-1	Tfb2m	protein_coding	1	ENSMUSG00000026492	7.79075	8.08628	5.32849	2.77938	3.73428
ENSMUSG00000082395	predicted gene 15480 [Source:MGI Symbol;Acc:MGI:3705406]	179538417	179538935	1	Gm15480	processed_pseudogene	1		ENSMUSG00000082395	0	0	0	0	0
ENSMUSG00000055067	SET and MYND domain containing 3 [Source:MGI Symbol;Acc:MGI:1916976]	178951960	179518041	-1	Smyd3	protein_coding	1	NM_027188	ENSMUSG00000055067	1.81529	5.92599	1.74019	0.363893	2.80216
ENSMUSG00000038949	"consortin	connexin sorting protein [Source:MGI Symbol;Acc:MGI:2445141]"	179546370	179627478	1	Cnst	protein_coding	1	ENSMUSG00000038949	1.78167	3.1711	14.0262	5.88197	6.15737
ENSMUSG00000038936	saccharopine dehydrogenase (putative) [Source:MGI Symbol;Acc:MGI:1924486]	179668210	179687189	1	Sccpdh	protein_coding	1	NM_178653	ENSMUSG00000038936	44.4992	36.6928	666.882	591.307	10.2665
ENSMUSG00000010609	presenilin 2 [Source:MGI Symbol;Acc:MGI:109284]	180227004	180263438	-1	Psen2	processed_transcript	1		ENSMUSG00000010609	18.3368	12.6261	0.809538	0.19742	4.55744
ENSMUSG00000053963	RIKEN cDNA 6330403A02 gene [Source:MGI Symbol;Acc:MGI:2138735]	180432387	180483504	-1	6330403A02Rik	protein_coding	1	NM_001081227	ENSMUSG00000053963	0	0.116315	0	0.00410301	0.00575961
ENSMUSG00000026490	CDC42 binding protein kinase alpha [Source:MGI Symbol;Acc:MGI:2441841]	179960472	180165603	1	Cdc42bpa	protein_coding	1		ENSMUSG00000026490	11.2832	45.8584	6.27627	3.8469	20.1844
ENSMUSG00000026489	aarF domain containing kinase 3 [Source:MGI Symbol;Acc:MGI:1914676]	180165238	180199602	-1	Adck3	protein_coding	1	NM_023341	ENSMUSG00000026489	1.11201	19.6853	6.0079	2.06222	16.7565
ENSMUSG00000055676	predicted pseudogene 5069 [Source:MGI Symbol;Acc:MGI:3644516]	180326970	180330550	-1	Gm5069	processed_transcript	1		ENSMUSG00000055676	1.51043	0.587001	0.113769	0.126362	0.136583
ENSMUSG00000038855	"inositol 1	4	5-trisphosphate 3-kinase B [Source:MGI Symbol;Acc:MGI:109235]"	180330485	180424802	1	Itpkb	protein_coding	ENSMUSG00000038855	4.03184	12.8842	2.07571	2.0768	3.03302
ENSMUSG00000087236	predicted gene 1305 [Source:MGI Symbol;Acc:MGI:2686151]	179695297	179745185	-1	Gm1305	protein_coding	1		ENSMUSG00000087236	0	0.010571	0	0.0190514	0.0101301
ENSMUSG00000026491	AT hook containing transcription factor 1 [Source:MGI Symbol;Acc:MGI:1915033]	179744894	179803680	-1	Ahctf1	protein_coding	1	NM_026375	ENSMUSG00000026491	24.4453	37.8013	102.598	93.6087	36.8047
ENSMUSG00000073486	predicted gene 10518 [Source:MGI Symbol;Acc:MGI:3704205]	179803376	179804676	1	Gm10518	protein_coding	1		ENSMUSG00000073486	0	0	4.04166	2.99317	0.0659622
ENSMUSG00000026496	"poly (ADP-ribose) polymerase family	member 1 [Source:MGI Symbol;Acc:MGI:1340806]"	180568924	180601254	1	Parp1	nonsense_mediated_decay	1	ENSMUSG00000026496	6.75536	38.3283	33.3428	9.4405	6.69087
ENSMUSG00000058729	lin-9 homolog (C. elegans) [Source:MGI Symbol;Acc:MGI:1919818]	180641150	180690694	1	Lin9	protein_coding	1	NM_001103182	ENSMUSG00000058729	3.01146	6.02256	22.1965	4.46408	1.03712
ENSMUSG00000026497	Mix1 homeobox-like 1 (Xenopus laevis) [Source:MGI Symbol;Acc:MGI:1351322]	180693043	180697034	-1	Mixl1	protein_coding	1	NM_013729	ENSMUSG00000026497	0	0.01177	0	0	0
ENSMUSG00000026499	acyl-Coenzyme A binding domain containing 3 [Source:MGI Symbol;Acc:MGI:2181074]	180726043	180754204	1	Acbd3	protein_coding	1	NM_133225	ENSMUSG00000026499	14.2151	24.7274	5.41229	12.2242	11.6808
ENSMUSG00000084558	"predicted gene	24836 [Source:MGI Symbol;Acc:MGI:5454613]"	180832769	180832876	1	Gm24836	snRNA	1	ENSMUSG00000084558	0	0	0	0	0
ENSMUSG00000038806	SDE2 telomere maintenance homolog (S. pombe) [Source:MGI Symbol;Acc:MGI:2384788]	180851127	180868113	1	Sde2	protein_coding	1	NM_145943	ENSMUSG00000038806	6.97418	18.8119	6.15088	10.5944	4.50258
ENSMUSG00000066652	left-right determination factor 2 [Source:MGI Symbol;Acc:MGI:2443573]	180893108	180899103	1	Lefty2	protein_coding	1	NM_177099	ENSMUSG00000066652	0.110286	0.0107825	0.0681952	0	0.00533916
ENSMUSG00000026520	"pyrroline-5-carboxylate reductase family	member 2 [Source:MGI Symbol;Acc:MGI:1277956]"	180904293	180908088	1	Pycr2	protein_coding	1	ENSMUSG00000026520	7.825	5.98348	2.40235	0.529991	5.99531
ENSMUSG00000038793	left right determination factor 1 [Source:MGI Symbol;Acc:MGI:107405]	180935022	180938400	1	Lefty1	protein_coding	1	NM_010094	ENSMUSG00000038793	1.13113	0.095143	0.0589122	0.0457658	0.0428292
ENSMUSG00000038776	"epoxide hydrolase 1	microsomal [Source:MGI Symbol;Acc:MGI:95405]"	180976210	181020904	-1	Ephx1	protein_coding	1	ENSMUSG00000038776	90.204	5.82947	60.1981	0.620443	22.2414
ENSMUSG00000038768	RIKEN cDNA 9130409I23 gene [Source:MGI Symbol;Acc:MGI:3588271]	181051237	181060667	1	9130409I23Rik	protein_coding	1	NM_001033819	ENSMUSG00000038768	0.00527932	0	0	0.007647	0
ENSMUSG00000026519	transmembrane protein 63a [Source:MGI Symbol;Acc:MGI:2384789]	180942344	180975112	1	Tmem63a	protein_coding	1		ENSMUSG00000026519	10.4584	10.1433	0.30032	0.0597687	24.5406
ENSMUSG00000085563	RIKEN cDNA 2210411M09 gene [Source:MGI Symbol;Acc:MGI:1917426]	180952064	180958149	-1	2210411M09Rik	antisense	1		ENSMUSG00000085563	0	0	0	0	0
ENSMUSG00000026516	nuclear VCP-like [Source:MGI Symbol;Acc:MGI:1914709]	181087138	181144204	-1	Nvl	protein_coding	1	NM_026171	ENSMUSG00000026516	7.89179	26.1593	16.5261	6.61038	19.4915
ENSMUSG00000062169	cornichon homolog 4 (Drosophila) [Source:MGI Symbol;Acc:MGI:1925828]	181144693	181168994	1	Cnih4	protein_coding	1		ENSMUSG00000062169	74.4621	58.8437	8.08859	1.99517	11.1421
ENSMUSG00000060743	"H3 histone	family 3A [Source:MGI Symbol;Acc:MGI:1097686]"	180800832	180813943	-1	H3f3a	protein_coding	1	ENSMUSG00000060743	204.72	203.261	241.406	252.487	52.5858
ENSMUSG00000073485	"H3 histone	family 3A	opposite strand [Source:MGI Symbol;Acc:MGI:3802006]"	180813776	180816859	1	H3f3aos	antisense	ENSMUSG00000073485	0.0752934	0.206518	0.929551	3.4997	1.09203
ENSMUSG00000054135	RIKEN cDNA A430110L20 gene [Source:MGI Symbol;Acc:MGI:3036249]	181225986	181228498	1	A430110L20Rik	lincRNA	1		ENSMUSG00000054135	0.109142	0.132791	0.0376857	0.0351313	0.821927
ENSMUSG00000038733	WD repeat domain 26 [Source:MGI Symbol;Acc:MGI:1923825]	181173228	181211552	-1	Wdr26	protein_coding	1	NM_145514	ENSMUSG00000038733	34.6035	59.3748	31.8447	65.921	29.6652
ENSMUSG00000026514	cornichon homolog 3 (Drosophila) [Source:MGI Symbol;Acc:MGI:1920228]	181352628	181460641	1	Cnih3	protein_coding	1	NM_028408	ENSMUSG00000026514	0.00419954	0.0244276	0.0409153	0.0295912	0.00569594
ENSMUSG00000089888	predicted gene 16547 [Source:MGI Symbol;Acc:MGI:4414967]	181400464	181400756	-1	Gm16547	processed_pseudogene	1		ENSMUSG00000089888	0	0.136803	0	0.144771	0
ENSMUSG00000089927	predicted gene 16539 [Source:MGI Symbol;Acc:MGI:4414959]	181431723	181432400	-1	Gm16539	unprocessed_pseudogene	1		ENSMUSG00000089927	0	0	0	0	0
ENSMUSG00000081214	"ribosomal protein L35A	pseudogene 2 [Source:MGI Symbol;Acc:MGI:3705461]"	181241988	181242320	-1	Rpl35a-ps2	processed_pseudogene	1	ENSMUSG00000081214	454.024	385.367	307.867	222.77	49.4383
ENSMUSG00000050625	coiled-coil domain containing 121 [Source:MGI Symbol;Acc:MGI:2685601]	181509633	181511451	-1	Ccdc121	protein_coding	1	NM_207280	ENSMUSG00000050625	0	0.0682253	0	0	0
ENSMUSG00000047369	"dynein	axonemal	heavy chain 14 [Source:MGI Symbol;Acc:MGI:2444525]"	181738988	181769674	1	Dnah14	retained_intron	ENSMUSG00000047369	0	0.192314	31.6643	9.38351	0.428528
ENSMUSG00000064970	"predicted gene	23690 [Source:MGI Symbol;Acc:MGI:5453467]"	181813607	181813700	-1	Gm23690	snRNA	1	ENSMUSG00000064970	0	0	0	0	0
ENSMUSG00000004880	lamin B receptor [Source:MGI Symbol;Acc:MGI:2138281]	181815335	181843046	-1	Lbr	protein_coding	1	NM_133815	ENSMUSG00000004880	1.99867	11.8705	7.50944	1.16343	2.94801
ENSMUSG00000089429	"predicted gene	26004 [Source:MGI Symbol;Acc:MGI:5455781]"	181840453	181840568	-1	Gm26004	rRNA	1	ENSMUSG00000089429	0	0	0	0	13.2065
ENSMUSG00000056699	predicted gene 5533 [Source:MGI Symbol;Acc:MGI:3647595]	181851574	181853189	-1	Gm5533	lincRNA	1		ENSMUSG00000056699	0	0.0443751	0	0	0
ENSMUSG00000091013	vomeronasal 1 receptor 1 [Source:MGI Symbol;Acc:MGI:3647849]	182157144	182158319	-1	Vmn1r1	protein_coding	1	NM_001166728	ENSMUSG00000091013	0	0	0	0	0
ENSMUSG00000047539	F-box protein 28 [Source:MGI Symbol;Acc:MGI:1261890]	182313102	182341629	-1	Fbxo28	protein_coding	1	NM_175127	ENSMUSG00000047539	4.61272	8.28592	3.52493	2.2958	2.73958
ENSMUSG00000026511	signal recognition particle 9 [Source:MGI Symbol;Acc:MGI:1350930]	182124737	182132407	1	Srp9	protein_coding	1		ENSMUSG00000026511	120.152	40.215	195.188	148.15	14.0868
ENSMUSG00000073482	predicted gene 10517 [Source:MGI Symbol;Acc:MGI:3642267]	182408264	182409021	-1	Gm10517	TEC	1		ENSMUSG00000073482	0	0	0.184148	0.200277	0.187426
ENSMUSG00000022995	enabled homolog (Drosophila) [Source:MGI Symbol;Acc:MGI:108360]	181896384	182019990	-1	Enah	protein_coding	1	NM_001083121	ENSMUSG00000022995	11.018	57.7316	11.4618	61.4102	2.61502
ENSMUSG00000038633	degenerative spermatocyte homolog 1 (Drosophila) [Source:MGI Symbol;Acc:MGI:1097711]	182275772	182282804	-1	Degs1	protein_coding	1	NM_007853	ENSMUSG00000038633	30.547	24.4586	2.65215	1.05834	2.08125
ENSMUSG00000026510	transformation related protein 53 binding protein 2 [Source:MGI Symbol;Acc:MGI:2138319]	182409172	182462432	1	Trp53bp2	protein_coding	1	NM_173378	ENSMUSG00000026510	6.62851	16.1729	1.42462	0.743585	8.65037
ENSMUSG00000026509	calpain 2 [Source:MGI Symbol;Acc:MGI:88264]	182467260	182517608	-1	Capn2	protein_coding	1	NM_009794	ENSMUSG00000026509	108.304	106.692	1.50031	0.862486	14.912
ENSMUSG00000038599	calpain 8 [Source:MGI Symbol;Acc:MGI:2181366]	182565007	182632352	1	Capn8	processed_transcript	1		ENSMUSG00000038599	0	0	0.273019	0.471025	0.277532
ENSMUSG00000038576	sushi domain containing 4 [Source:MGI Symbol;Acc:MGI:2138351]	182763860	182896591	1	Susd4	protein_coding	1		ENSMUSG00000038576	0.028367	7.25408	0.0547151	0.128933	3.58815
ENSMUSG00000043429	coiled-coil domain containing 185 [Source:MGI Symbol;Acc:MGI:3618292]	182747126	182749180	-1	Ccdc185	protein_coding	1	NM_001033547	ENSMUSG00000043429	0	0.0107401	16.365	105.078	0.0963893
ENSMUSG00000090533	predicted gene 8214 [Source:MGI Symbol;Acc:MGI:3646554]	183681781	183682131	-1	Gm8214	processed_pseudogene	1		ENSMUSG00000090533	0	0	0	0	0
ENSMUSG00000079164	toll-like receptor 5 [Source:MGI Symbol;Acc:MGI:1858171]	182954788	182976044	1	Tlr5	protein_coding	1		ENSMUSG00000079164	0.0268519	0.363454	0.0794716	0.0475377	5.70942
ENSMUSG00000059483	predicted gene 5528 [Source:MGI Symbol;Acc:MGI:3643453]	72004288	72004767	1	Gm5528	processed_pseudogene	1		ENSMUSG00000059483	15.3715	7.82878	3.63566	2.96557	1.27751
ENSMUSG00000089057	"predicted gene	23349 [Source:MGI Symbol;Acc:MGI:5453126]"	184580109	184580206	-1	Gm23349	snRNA	1	ENSMUSG00000089057	0	0	0	0	0
ENSMUSG00000026621	mitochondrial amidoxime reducing component 1 [Source:MGI Symbol;Acc:MGI:1913362]	184786767	184811313	-1	Marc1	protein_coding	1	NM_001290273	ENSMUSG00000026621	0	0.068363	0	0	0.0390661
ENSMUSG00000039377	H2.0-like homeobox [Source:MGI Symbol;Acc:MGI:96109]	184727140	184732619	-1	Hlx	protein_coding	1	NM_008250	ENSMUSG00000039377	0.96661	1.58528	0.0231957	0.0189205	0.0708258
ENSMUSG00000088562	"predicted gene	23780 [Source:MGI Symbol;Acc:MGI:5453557]"	184858138	184858412	-1	Gm23780	misc_RNA	1	ENSMUSG00000088562	0	0	0	0	0.0960113
ENSMUSG00000039384	dual specificity phosphatase 10 [Source:MGI Symbol;Acc:MGI:1927070]	184013302	184075636	1	Dusp10	protein_coding	1		ENSMUSG00000039384	4.16233	18.5863	2.71455	10.3445	3.51417
ENSMUSG00000044854	RIKEN cDNA 1700056E22 gene [Source:MGI Symbol;Acc:MGI:1920613]	184033030	184034301	-1	1700056E22Rik	antisense	1		ENSMUSG00000044854	1.17339	1.35057	12.1113	66.2468	3.94028
ENSMUSG00000073481	mitochondrial amidoxime reducing component 2 [Source:MGI Symbol;Acc:MGI:1914497]	184813068	184846451	-1	Marc2	protein_coding	1	NM_133684	ENSMUSG00000073481	94.1079	37.4821	11.0589	3.17819	40.3702
ENSMUSG00000088559	microRNA 1981 [Source:MGI Symbol;Acc:MGI:3837225]	184822407	184822488	-1	Mir1981	miRNA	1		ENSMUSG00000088559	0	0	403.009	0	0
ENSMUSG00000039349	RIKEN cDNA C130074G19 gene [Source:MGI Symbol;Acc:MGI:2444831]	184871926	184883218	-1	C130074G19Rik	protein_coding	1	NM_178692	ENSMUSG00000039349	0.640588	13.502	0.193326	0.178263	5.65064
ENSMUSG00000026620	MAP/microtubule affinity regulating kinase 1 [Source:MGI Symbol;Acc:MGI:2664902]	184896789	184999570	-1	Mark1	protein_coding	1	NM_145515	ENSMUSG00000026620	4.14759	4.63283	0.785997	0.330617	0.688492
ENSMUSG00000026617	bisphosphate 3'-nucleotidase 1 [Source:MGI Symbol;Acc:MGI:1338800]	185332149	185357777	1	Bpnt1	protein_coding	1	NM_011794	ENSMUSG00000026617	13.8894	12.9515	13.7857	5.65891	15.7518
ENSMUSG00000039318	RAB3 GTPase activating protein subunit 2 [Source:MGI Symbol;Acc:MGI:1916043]	185204117	185286759	1	Rab3gap2	protein_coding	1		ENSMUSG00000039318	6.03188	17.0663	7.83713	4.33835	13.9662
ENSMUSG00000026618	"isoleucine-tRNA synthetase 2	mitochondrial [Source:MGI Symbol;Acc:MGI:1919586]"	185284726	185329396	-1	Iars2	protein_coding	1	ENSMUSG00000026618	24.563	28.7118	9.02089	4.41481	20.5565
ENSMUSG00000077571	"small nucleolar RNA	H/ACA box 36B [Source:MGI Symbol;Acc:MGI:3819504]"	185242907	185243038	1	Snora36b	snoRNA	1	ENSMUSG00000077571	0	0	0	3.39105	6.34692
ENSMUSG00000065581	microRNA 194-1 [Source:MGI Symbol;Acc:MGI:2676858]	185313319	185313385	1	Mir194-1	miRNA	1		ENSMUSG00000065581	0	0	0	0	0
ENSMUSG00000065562	microRNA 215 [Source:MGI Symbol;Acc:MGI:2676891]	185313581	185313692	1	Mir215	miRNA	1		ENSMUSG00000065562	0	0	0	0	0
ENSMUSG00000026614	"solute carrier family 30	member 10 [Source:MGI Symbol;Acc:MGI:2685058]"	185454848	185468762	1	Slc30a10	protein_coding	1	ENSMUSG00000026614	0	0.0153894	0	0.00229575	0
ENSMUSG00000051295	RIKEN cDNA 9630028B13 gene [Source:MGI Symbol;Acc:MGI:2442281]	185429357	185441819	-1	9630028B13Rik	antisense	1		ENSMUSG00000051295	0	0.00394204	0	0	0
ENSMUSG00000039246	lysophospholipase-like 1 [Source:MGI Symbol;Acc:MGI:2385115]	186087731	186117310	-1	Lyplal1	protein_coding	1	NM_146106	ENSMUSG00000039246	3.19785	0.588366	0.459729	0.150942	2.39254
ENSMUSG00000039239	"transforming growth factor	beta 2 [Source:MGI Symbol;Acc:MGI:98726]"	186622792	186705989	-1	Tgfb2	protein_coding	1	ENSMUSG00000039239	16.1209	31.0471	0.00972207	0.059294	0.208226
ENSMUSG00000089045	"predicted gene	26169 [Source:MGI Symbol;Acc:MGI:5455946]"	186676742	186676876	1	Gm26169	snoRNA	1	ENSMUSG00000089045	0	0	0	6.03368	0
ENSMUSG00000001305	ribosomal RNA processing 15 homolog (S. cerevisiae) [Source:MGI Symbol;Acc:MGI:1914473]	186720978	186749358	-1	Rrp15	protein_coding	1	NM_026041	ENSMUSG00000001305	27.845	42.7222	13.1981	10.3707	1.31504
ENSMUSG00000089363	"predicted gene	23821 [Source:MGI Symbol;Acc:MGI:5453598]"	186123201	186123306	1	Gm23821	rRNA	1	ENSMUSG00000089363	0	0	0	0	0
ENSMUSG00000026615	glutamyl-prolyl-tRNA synthetase [Source:MGI Symbol;Acc:MGI:97838]	185363044	185428360	1	Eprs	retained_intron	1		ENSMUSG00000026615	52.0387	88.6072	26.433	16.7868	63.7383
ENSMUSG00000039224	"DNA segment	Chr 1	Pasteur Institute 1 [Source:MGI Symbol;Acc:MGI:91842]"	186967416	186970627	1	D1Pas1	protein_coding	ENSMUSG00000039224	0.160361	5.18658	104.251	74.51	2.72926
ENSMUSG00000026611	spermatogenesis associated 17 [Source:MGI Symbol;Acc:MGI:1921967]	187044648	187215465	-1	Spata17	protein_coding	1		ENSMUSG00000026611	0.0420416	0.347818	79.4854	84.9131	0.739014
ENSMUSG00000089831	predicted gene 15508 [Source:MGI Symbol;Acc:MGI:3782956]	187073011	187073335	-1	Gm15508	processed_pseudogene	1		ENSMUSG00000089831	0	0	0	0	0
ENSMUSG00000089947	predicted gene 15509 [Source:MGI Symbol;Acc:MGI:3782957]	187120869	187124365	-1	Gm15509	sense_intronic	1		ENSMUSG00000089947	0	0	0.425666	2.4404	0.00618918
ENSMUSG00000089730	RIKEN cDNA 1700007P06 gene [Source:MGI Symbol;Acc:MGI:1916558]	187125138	187127852	1	1700007P06Rik	antisense	1		ENSMUSG00000089730	0	0	30.8122	183.811	0.336408
ENSMUSG00000026610	estrogen-related receptor gamma [Source:MGI Symbol;Acc:MGI:1347056]	187608791	188214885	1	Esrrg	protein_coding	1		ENSMUSG00000026610	0.214408	0.952362	0.0997464	0.0261532	1.97254
ENSMUSG00000026609	"Usher syndrome 2A (autosomal recessive	mild) [Source:MGI Symbol;Acc:MGI:1341292]"	188262023	188965041	1	Ush2a	retained_intron	1	ENSMUSG00000026609	0	0.0141494	7.04827	4.09467	0.001548
ENSMUSG00000077884	"predicted gene	24557 [Source:MGI Symbol;Acc:MGI:5454334]"	63161855	63161943	1	Gm24557	miRNA	1	ENSMUSG00000077884	0	0	0	0	0
ENSMUSG00000077235	"predicted gene	25095 [Source:MGI Symbol;Acc:MGI:5454872]"	188622923	188623053	-1	Gm25095	snoRNA	1	ENSMUSG00000077235	0	0	0	0	0
ENSMUSG00000084550	"predicted gene	25269 [Source:MGI Symbol;Acc:MGI:5455046]"	188760476	188760579	1	Gm25269	snRNA	1	ENSMUSG00000084550	0	0	0	0	0
ENSMUSG00000039210	G patch domain containing 2 [Source:MGI Symbol;Acc:MGI:1915019]	187215508	187351704	1	Gpatch2	processed_transcript	1		ENSMUSG00000039210	2.35553	8.2492	20.573	29.7097	5.36293
ENSMUSG00000026608	potassium channel tetramerisation domain containing 3 [Source:MGI Symbol;Acc:MGI:2444629]	188971095	189007841	-1	Kctd3	nonsense_mediated_decay	1		ENSMUSG00000026608	8.90107	19.035	4.76059	1.82501	4.46829
ENSMUSG00000037624	"potassium channel	subfamily K	member 2 [Source:MGI Symbol;Acc:MGI:109366]"	189207930	189402273	-1	Kcnk2	protein_coding	ENSMUSG00000037624	0.0609912	0.902931	1.63492	1.0537	0.0786416
ENSMUSG00000026604	"protein tyrosine phosphatase	non-receptor type 14 [Source:MGI Symbol;Acc:MGI:102467]"	189728268	189876695	1	Ptpn14	protein_coding	1	ENSMUSG00000026604	1.49283	5.12118	0.0735703	1.22723	0.301524
ENSMUSG00000026603	SET and MYND domain containing 2 [Source:MGI Symbol;Acc:MGI:1915889]	189880492	189922363	-1	Smyd2	protein_coding	1	NM_026796	ENSMUSG00000026603	33.4533	34.8544	7.9114	3.95975	9.91739
ENSMUSG00000010175	prospero homeobox 1 [Source:MGI Symbol;Acc:MGI:97772]	190118035	190170714	-1	Prox1	protein_coding	1	NM_008937	ENSMUSG00000010175	0.113189	1.08256	0.611666	2.999	0.00924227
ENSMUSG00000079045	"prospero homeobox 1	opposite strand [Source:MGI Symbol;Acc:MGI:4937200]"	190170296	190217276	1	Prox1os	antisense	1	ENSMUSG00000079045	0.0602281	0	0.0558482	0	0
ENSMUSG00000026605	centromere protein F [Source:MGI Symbol;Acc:MGI:1313302]	189640606	189688086	-1	Cenpf	protein_coding	1	NM_001081363	ENSMUSG00000026605	1.82922	14.0015	55.1302	38.3364	1.1448
ENSMUSG00000089872	ribosomal protein S6 kinase polypeptide 1 [Source:MGI Symbol;Acc:MGI:2443419]	190700202	190911770	-1	Rps6kc1	nonsense_mediated_decay	1		ENSMUSG00000089872	3.00962	10.1902	1.62948	1.03266	3.11708
ENSMUSG00000026634	angel homolog 2 (Drosophila) [Source:MGI Symbol;Acc:MGI:1196310]	190925112	190946962	1	Angel2	protein_coding	1	NM_001199020	ENSMUSG00000026634	5.04577	20.182	19.9366	5.73146	18.4311
ENSMUSG00000066595	major facilitator superfamily domain containing 7B [Source:MGI Symbol;Acc:MGI:2444881]	191005847	191026158	-1	Mfsd7b	retained_intron	1		ENSMUSG00000066595	2.35486	4.19273	1.68453	1.04928	16.7586
ENSMUSG00000037568	vasohibin 2 [Source:MGI Symbol;Acc:MGI:2444826]	190947646	190979296	-1	Vash2	protein_coding	1		ENSMUSG00000037568	0.385293	1.76421	4.99507	30.8751	45.9862
ENSMUSG00000026630	"basic leucine zipper transcription factor	ATF-like 3 [Source:MGI Symbol;Acc:MGI:1925491]"	191097847	191108945	1	Batf3	processed_transcript	1	ENSMUSG00000026630	0.194876	1.16394	0.306731	0.0256612	0.192117
ENSMUSG00000062510	"NSL1	MIND kinetochore complex component	homolog (S. cerevisiae) [Source:MGI Symbol;Acc:MGI:2685830]"	191063012	191086474	1	Nsl1	protein_coding	ENSMUSG00000062510	0.623978	2.1035	4.60413	1.21706	0.390881
ENSMUSG00000057072	spermatogenesis associated 45 [Source:MGI Symbol;Acc:MGI:1922808]	191036639	191042942	1	Spata45	protein_coding	1		ENSMUSG00000057072	0	0.16613	163.103	847.97	0.438734
ENSMUSG00000026632	TatD DNase domain containing 3 [Source:MGI Symbol;Acc:MGI:1916222]	191045826	191062932	-1	Tatdn3	protein_coding	1	NM_026895	ENSMUSG00000026632	10.4182	4.0232	26.8904	6.94293	16.1888
ENSMUSG00000026628	activating transcription factor 3 [Source:MGI Symbol;Acc:MGI:109384]	191170296	191218039	-1	Atf3	protein_coding	1	NM_007498	ENSMUSG00000026628	4.05907	60.8122	4.96442	2.32851	15.3967
ENSMUSG00000088461	"predicted gene	24748 [Source:MGI Symbol;Acc:MGI:5454525]"	191196906	191197013	1	Gm24748	misc_RNA	1	ENSMUSG00000088461	0	0	0	0	0
ENSMUSG00000037499	neuron derived neurotrophic factor [Source:MGI Symbol;Acc:MGI:1913458]	191306789	191318194	-1	Nenf	protein_coding	1	NM_025424	ENSMUSG00000037499	78.6159	28.103	5.41107	1.81636	17.5194
ENSMUSG00000091017	"family with sequence similarity 71	member A [Source:MGI Symbol;Acc:MGI:3588202]"	191162584	191164817	-1	Fam71a	protein_coding	1	ENSMUSG00000091017	0.0352283	0.518355	7.19608	43.5967	0.167137
ENSMUSG00000073478	RIKEN cDNA D730003I15 gene [Source:MGI Symbol;Acc:MGI:1925971]	191224454	191226140	1	D730003I15Rik	lincRNA	1		ENSMUSG00000073478	2.23339	1.07893	1.04982	1.63653	4.34526
ENSMUSG00000026626	"protein phosphatase 2	regulatory subunit B'	alpha [Source:MGI Symbol;Acc:MGI:2388479]"	191351975	191403272	-1	Ppp2r5a	protein_coding	ENSMUSG00000026626	8.40366	28.7522	1.04172	3.86257	14.8882
ENSMUSG00000026627	transmembrane protein 206 [Source:MGI Symbol;Acc:MGI:1914200]	191325912	191350914	1	Tmem206	protein_coding	1	NM_025864	ENSMUSG00000026627	3.47134	4.47888	4.98702	0.907661	1.54495
ENSMUSG00000037474	denticleless homolog (Drosophila) [Source:MGI Symbol;Acc:MGI:1924093]	191537356	191575544	-1	Dtl	nonsense_mediated_decay	1	NM_001305233	ENSMUSG00000037474	0.289655	3.90863	15.6481	5.40473	0.676024
ENSMUSG00000037461	integrator complex subunit 7 [Source:MGI Symbol;Acc:MGI:1924315]	191575636	191623688	1	Ints7	protein_coding	1	NM_001306203	ENSMUSG00000037461	1.5671	11.6599	11.2056	3.99659	5.59207
ENSMUSG00000026623	lysophosphatidylglycerol acyltransferase 1 [Source:MGI Symbol;Acc:MGI:2446186]	191717834	191784255	1	Lpgat1	protein_coding	1		ENSMUSG00000026623	19.2365	17.6729	29.7581	21.3705	23.786
ENSMUSG00000064845	"predicted gene	26203 [Source:MGI Symbol;Acc:MGI:5455980]"	191772721	191772834	-1	Gm26203	snRNA	1	ENSMUSG00000064845	0	0	0	0	0
ENSMUSG00000026622	NIMA (never in mitosis gene a)-related expressed kinase 2 [Source:MGI Symbol;Acc:MGI:109359]	191821444	191833050	1	Nek2	protein_coding	1	NM_010892	ENSMUSG00000026622	0.885629	10.321	164.398	66.7953	0.809361
ENSMUSG00000049353	retinal degeneration 3 [Source:MGI Symbol;Acc:MGI:1921273]	191977370	191988283	1	Rd3	protein_coding	1	NM_023727	ENSMUSG00000049353	0	0.0108281	6.20569	14.9193	0.0321706
ENSMUSG00000055833	RIKEN cDNA 1700034H15 gene [Source:MGI Symbol;Acc:MGI:1921515]	191886130	191907527	-1	1700034H15Rik	antisense	1		ENSMUSG00000055833	0	0.163597	0.34906	1.60495	0.248245
ENSMUSG00000037434	"solute carrier family 30 (zinc transporter)	member 1 [Source:MGI Symbol;Acc:MGI:1345281]"	191906767	191913247	1	Slc30a1	protein_coding	1	ENSMUSG00000037434	6.72998	40.6424	10.4296	37.578	10.3229
ENSMUSG00000047384	RIKEN cDNA A730013G03 gene [Source:MGI Symbol;Acc:MGI:2445118]	192833118	192835214	-1	A730013G03Rik	TEC	1		ENSMUSG00000047384	0	0.0545636	0.0176972	0.125107	0
ENSMUSG00000037375	hedgehog acyltransferase [Source:MGI Symbol;Acc:MGI:2444681]	192496711	192771223	-1	Hhat	protein_coding	1		ENSMUSG00000037375	1.50167	1.00318	0.120449	0.638306	0.375735
ENSMUSG00000058248	"potassium voltage-gated channel	subfamily H (eag-related)	member 1 [Source:MGI Symbol;Acc:MGI:1341721]"	192190774	192510159	1	Kcnh1	protein_coding	ENSMUSG00000058248	0.014051	0.258774	0.0391285	0.014802	0.0173153
ENSMUSG00000016262	SERTA domain containing 4 [Source:MGI Symbol;Acc:MGI:2443496]	192844488	192855756	-1	Sertad4	protein_coding	1	NM_198247	ENSMUSG00000016262	2.23447	10.5873	0.120678	0.200579	0.456787
ENSMUSG00000089812	predicted gene 15867 [Source:MGI Symbol;Acc:MGI:3801862]	192854923	192856246	1	Gm15867	antisense	1		ENSMUSG00000089812	1.7863	5.44712	0.0301146	0.0327522	0.0306507
ENSMUSG00000016181	digestive organ expansion factor homolog (zebrafish) [Source:MGI Symbol;Acc:MGI:2138080]	193091104	193130272	-1	Diexf	protein_coding	1		ENSMUSG00000016181	0.440993	2.08063	0.45162	0.258895	0.853653
ENSMUSG00000016200	synaptotagmin XIV [Source:MGI Symbol;Acc:MGI:2444490]	192891233	193035775	-1	Syt14	protein_coding	1	NM_181546	ENSMUSG00000016200	0.286977	4.28908	0.160127	0.150865	0.145523
ENSMUSG00000089158	"predicted gene	23583 [Source:MGI Symbol;Acc:MGI:5453360]"	192998286	192998574	-1	Gm23583	misc_RNA	1	ENSMUSG00000089158	0	0	0	0	0
ENSMUSG00000026637	TNF receptor-associated factor 5 [Source:MGI Symbol;Acc:MGI:107548]	191997205	192092559	-1	Traf5	retained_intron	1		ENSMUSG00000026637	0.776631	2.6481	0.725054	0.220536	1.11855
ENSMUSG00000037395	REST corepressor 3 [Source:MGI Symbol;Acc:MGI:2441920]	192098546	192138062	-1	Rcor3	protein_coding	1	NM_001290278	ENSMUSG00000037395	2.36596	5.09397	31.9653	19.5126	6.31483
ENSMUSG00000009633	G0/G1 switch gene 2 [Source:MGI Symbol;Acc:MGI:1316737]	193272161	193273217	-1	G0s2	protein_coding	1	NM_008059	ENSMUSG00000009633	3.71718	2.92941	1.1439	0.469084	0
ENSMUSG00000089683	RIKEN cDNA 4930570N18 gene [Source:MGI Symbol;Acc:MGI:1925300]	193203038	193226208	1	4930570N18Rik	antisense	1		ENSMUSG00000089683	0	0	1.81977	1.04166	0
ENSMUSG00000016194	hydroxysteroid 11-beta dehydrogenase 1 [Source:MGI Symbol;Acc:MGI:103562]	193221634	193264075	-1	Hsd11b1	protein_coding	1	NM_001044751	ENSMUSG00000016194	2.94884	0.428664	0.045033	0.167541	0.127154
ENSMUSG00000026639	"laminin	beta 3 [Source:MGI Symbol;Acc:MGI:99915]"	193207699	193343878	1	Lamb3	retained_intron	1	ENSMUSG00000026639	0.00232027	5.16311	0.371527	1.47041	0.100204
ENSMUSG00000016179	calcium/calmodulin-dependent protein kinase I gamma [Source:MGI Symbol;Acc:MGI:2388073]	193346346	193370298	-1	Camk1g	protein_coding	1		ENSMUSG00000016179	0.0266555	0.213871	1.03221	1.50967	0
ENSMUSG00000065533	microRNA 205 [Source:MGI Symbol;Acc:MGI:2676880]	193507463	193507530	-1	Mir205	miRNA	1		ENSMUSG00000065533	0	0	0	0	0
ENSMUSG00000026638	interferon regulatory factor 6 [Source:MGI Symbol;Acc:MGI:1859211]	193153111	193172023	1	Irf6	protein_coding	1	NM_016851	ENSMUSG00000026638	0	13.9635	0.488312	2.85346	32.687
ENSMUSG00000079144	RIKEN cDNA A130010J15 gene [Source:MGI Symbol;Acc:MGI:2441776]	193168046	193177832	1	A130010J15Rik	protein_coding	1		ENSMUSG00000079144	1.32214	4.00148	1.99491	9.93705	3.77992
ENSMUSG00000037318	TRAF3 interacting protein 3 [Source:MGI Symbol;Acc:MGI:2441706]	193175453	193201703	-1	Traf3ip3	protein_coding	1		ENSMUSG00000037318	0.512219	0.0435337	0	0.000747373	0.275498
ENSMUSG00000090080	predicted gene 15872 [Source:MGI Symbol;Acc:MGI:3801847]	193187274	193192379	1	Gm15872	antisense	1		ENSMUSG00000090080	0	0	0	0.0900393	0
ENSMUSG00000084631	"predicted gene	23885 [Source:MGI Symbol;Acc:MGI:5453662]"	194858657	194858950	1	Gm23885	misc_RNA	1	ENSMUSG00000084631	0	0	0	0	0
ENSMUSG00000026640	plexin A2 [Source:MGI Symbol;Acc:MGI:107684]	194618218	194816869	1	Plxna2	retained_intron	1		ENSMUSG00000026640	0.565096	1.9664	2.35109	1.97712	0.0234493
ENSMUSG00000016494	CD34 antigen [Source:MGI Symbol;Acc:MGI:88329]	194938819	194961279	1	Cd34	protein_coding	1	NM_133654	ENSMUSG00000016494	0.470509	13.5529	0.279844	1.00686	0.191192
ENSMUSG00000065412	microRNA 29b-2 [Source:MGI Symbol;Acc:MGI:3619047]	195037040	195037120	1	Mir29b-2	miRNA	1		ENSMUSG00000065412	0	441.684	0	0	621.165
ENSMUSG00000065548	microRNA 29c [Source:MGI Symbol;Acc:MGI:2676906]	195037547	195037634	1	Mir29c	miRNA	1		ENSMUSG00000065548	0	0	0	0	0
ENSMUSG00000016481	complement component (3b/4b) receptor 1-like [Source:MGI Symbol;Acc:MGI:88513]	195097382	195131586	-1	Cr1l	protein_coding	1		ENSMUSG00000016481	12.4682	7.09019	0.748494	0.242722	6.81668
ENSMUSG00000026616	complement receptor 2 [Source:MGI Symbol;Acc:MGI:88489]	195136811	195176716	-1	Cr2	protein_coding	1		ENSMUSG00000026616	0	0.00610567	0.0173345	0.114841	0.806289
ENSMUSG00000016493	"CD46 antigen	complement regulatory protein [Source:MGI Symbol;Acc:MGI:1203290]"	195036826	195092249	-1	Cd46	protein_coding	1	ENSMUSG00000016493	0.341965	0.122264	0.586388	3.85014	1.88119
ENSMUSG00000015202	Cnksr family member 3 [Source:MGI Symbol;Acc:MGI:2674130]	7119063	7212237	-1	Cnksr3	protein_coding	10	NM_172546	ENSMUSG00000015202	3.00872	8.80173	0.255963	0.549646	2.00091
ENSMUSG00000019774	mitochondrial translational release factor 1-like [Source:MGI Symbol;Acc:MGI:1918830]	5811887	5823910	-1	Mtrf1l	protein_coding	10	NM_175374	ENSMUSG00000019774	3.87586	4.70482	0.339473	0.293193	2.93181
ENSMUSG00000019775	regulator of G-protein signaling 17 [Source:MGI Symbol;Acc:MGI:1927469]	5825663	5922400	-1	Rgs17	protein_coding	10	NM_019958	ENSMUSG00000019775	0.147577	3.94975	0.0204695	0.021476	0.00458852
ENSMUSG00000019773	F-box protein 5 [Source:MGI Symbol;Acc:MGI:1914391]	5799160	5805600	-1	Fbxo5	protein_coding	10	NM_025995	ENSMUSG00000019773	1.14873	2.76392	0.521406	0.276076	0.81698
ENSMUSG00000019772	vasoactive intestinal polypeptide [Source:MGI Symbol;Acc:MGI:98933]	5639218	5647614	1	Vip	protein_coding	10	NM_011702	ENSMUSG00000019772	0	0.0185189	0	0	0
ENSMUSG00000046916	myc target 1 [Source:MGI Symbol;Acc:MGI:1915882]	5593728	5606787	1	Myct1	protein_coding	10	NM_026793	ENSMUSG00000046916	0	2.76847	0.009257	0.00503389	0
ENSMUSG00000064065	interaction protein for cytohesin exchange factors 1 [Source:MGI Symbol;Acc:MGI:2444159]	6885796	7052478	-1	Ipcef1	protein_coding	10		ENSMUSG00000064065	0	0.570247	0	4.58701e-06	5.42166
ENSMUSG00000000766	"opioid receptor	mu 1 [Source:MGI Symbol;Acc:MGI:97441]"	6758506	7038198	1	Oprm1	protein_coding	10	ENSMUSG00000000766	0	0	0	0.0624605	0
ENSMUSG00000081926	predicted gene 15536 [Source:MGI Symbol;Acc:MGI:3782984]	7038661	7038774	1	Gm15536	processed_pseudogene	10		ENSMUSG00000081926	5527.28	6792.6	2914.19	1525.73	1133.43
ENSMUSG00000078488	predicted gene 10945 [Source:MGI Symbol;Acc:MGI:3779155]	6740629	6761761	-1	Gm10945	protein_coding	10		ENSMUSG00000078488	0	0	0	0	0
ENSMUSG00000019768	estrogen receptor 1 (alpha) [Source:MGI Symbol;Acc:MGI:1352467]	4611593	5005614	1	Esr1	processed_transcript	10		ENSMUSG00000019768	2.74837	1.45608	0.925227	0.188818	0.105911
ENSMUSG00000019767	coiled-coil domain containing 170 [Source:MGI Symbol;Acc:MGI:2685067]	4482502	4562231	1	Ccdc170	protein_coding	10		ENSMUSG00000019767	0.0906394	0.381422	0.077582	0.109301	0.0847634
ENSMUSG00000065371	"predicted gene	22739 [Source:MGI Symbol;Acc:MGI:5452516]"	4484234	4484393	1	Gm22739	snRNA	10	ENSMUSG00000065371	0	0	0	0	0
ENSMUSG00000061759	acidic residue methyltransferase 1 [Source:MGI Symbol;Acc:MGI:1920669]	4432467	4455141	1	Armt1	protein_coding	10	NM_024261	ENSMUSG00000061759	9.95778	6.37447	139.815	106.07	3.64757
ENSMUSG00000075327	zinc finger and BTB domain containing 2 [Source:MGI Symbol;Acc:MGI:2685949]	4367074	4388108	-1	Zbtb2	protein_coding	10		ENSMUSG00000075327	4.70781	17.188	1.76955	0.651562	2.51275
ENSMUSG00000019763	required for meiotic nuclear division 1 homolog (S. cerevisiae) [Source:MGI Symbol;Acc:MGI:1913334]	4401915	4432388	-1	Rmnd1	protein_coding	10	NM_025343	ENSMUSG00000019763	4.12134	6.07076	14.5632	85.8776	16.976
ENSMUSG00000085687	predicted gene 16153 [Source:MGI Symbol;Acc:MGI:3802057]	4409033	4423369	1	Gm16153	processed_transcript	10		ENSMUSG00000085687	0	0.0431064	0	0	0.0213728
ENSMUSG00000089473	"predicted gene	25369 [Source:MGI Symbol;Acc:MGI:5455146]"	4169887	4170018	1	Gm25369	snoRNA	10	ENSMUSG00000089473	0	0	0	0	0
ENSMUSG00000040675	methylenetetrahydrofolate dehydrogenase (NADP+ dependent) 1-like [Source:MGI Symbol;Acc:MGI:1924836]	3973118	4167081	1	Mthfd1l	protein_coding	10	NM_172308	ENSMUSG00000040675	4.68366	13.9652	0.0864682	0.0532968	23.0623
ENSMUSG00000065792	"predicted gene	25515 [Source:MGI Symbol;Acc:MGI:5455292]"	4104313	4104469	1	Gm25515	snRNA	10	ENSMUSG00000065792	0	0	0	0	0
ENSMUSG00000082247	predicted gene 16074 [Source:MGI Symbol;Acc:MGI:3801963]	3992371	3992814	1	Gm16074	processed_pseudogene	10		ENSMUSG00000082247	13.1067	47.0275	20.2812	82.853	10.4238
ENSMUSG00000019762	iodotyrosine deiodinase [Source:MGI Symbol;Acc:MGI:1917587]	3540240	3554877	1	Iyd	protein_coding	10	NM_027391	ENSMUSG00000019762	0	0.267244	0	0.00942699	0.0088221
ENSMUSG00000040653	"protein phosphatase 1	regulatory (inhibitor) subunit 14c [Source:MGI Symbol;Acc:MGI:1923392]"	3366150	3464975	1	Ppp1r14c	protein_coding	10	ENSMUSG00000040653	0.227269	1.33921	0.349539	0.24912	0.0261078
ENSMUSG00000080655	"predicted gene	24482 [Source:MGI Symbol;Acc:MGI:5454259]"	3425023	3425115	1	Gm24482	miRNA	10	ENSMUSG00000080655	0	0	0	0	0
ENSMUSG00000091618	histocompatibility 60c [Source:MGI Symbol;Acc:MGI:3774845]	3256208	3267771	-1	H60c	protein_coding	10	NM_001204916	ENSMUSG00000091618	0	0.0282122	0.0549022	0.0149277	0
ENSMUSG00000040624	"pleckstrin homology domain containing	family G (with RhoGef domain) member 1 [Source:MGI Symbol;Acc:MGI:2676551]"	3740364	3967303	1	Plekhg1	protein_coding	10	ENSMUSG00000040624	0.341613	2.24682	0.214642	0.440124	5.14157
ENSMUSG00000082605	predicted gene 16148 [Source:MGI Symbol;Acc:MGI:3801829]	3946199	3947091	-1	Gm16148	processed_pseudogene	10		ENSMUSG00000082605	0.547305	0.303218	0.0347104	0.0188753	0.0706565
ENSMUSG00000089392	"predicted gene	23023 [Source:MGI Symbol;Acc:MGI:5452800]"	3934769	3934877	-1	Gm23023	rRNA	10	ENSMUSG00000089392	0	0	0	0	0
ENSMUSG00000082123	predicted gene 16149 [Source:MGI Symbol;Acc:MGI:3801828]	3869299	3869607	-1	Gm16149	processed_pseudogene	10		ENSMUSG00000082123	0	0	0	0.124783	0
ENSMUSG00000071434	RIKEN cDNA 9230019H11 gene [Source:MGI Symbol;Acc:MGI:3588256]	3119841	3129546	1	9230019H11Rik	protein_coding	10		ENSMUSG00000071434	0	0	0	0	4.36517
ENSMUSG00000019796	low density lipoprotein receptor-related protein 11 [Source:MGI Symbol;Acc:MGI:2442989]	7589800	7625483	1	Lrp11	protein_coding	10		ENSMUSG00000019796	12.4202	3.0221	6.01329	3.39794	1.80478
ENSMUSG00000087350	predicted gene 16254 [Source:MGI Symbol;Acc:MGI:3826579]	7606084	7606813	-1	Gm16254	processed_pseudogene	10		ENSMUSG00000087350	0	0.186185	1.22431	0.272216	0
ENSMUSG00000040021	large tumor suppressor [Source:MGI Symbol;Acc:MGI:1333883]	7681209	7716458	1	Lats1	protein_coding	10		ENSMUSG00000040021	3.549	17.3217	2.07371	6.46388	9.13028
ENSMUSG00000019794	katanin p60 (ATPase-containing) subunit A1 [Source:MGI Symbol;Acc:MGI:1344353]	7726000	7763150	1	Katna1	protein_coding	10		ENSMUSG00000019794	14.878	21.9003	12.4635	11.8721	10.1143
ENSMUSG00000015757	peptidylprolyl isomerase (cyclophilin)-like 4 [Source:MGI Symbol;Acc:MGI:1914668]	7792891	7823135	1	Ppil4	protein_coding	10	NM_026141	ENSMUSG00000015757	11.8951	16.6296	11.7388	6.02313	11.0732
ENSMUSG00000081497	predicted gene 15560 [Source:MGI Symbol;Acc:MGI:3783009]	7808116	7808758	-1	Gm15560	processed_pseudogene	10		ENSMUSG00000081497	0.123178	0.1124	0	0.0297368	0.0556574
ENSMUSG00000019795	protein-L-isoaspartate (D-aspartate) O-methyltransferase 1 [Source:MGI Symbol;Acc:MGI:97502]	7629373	7681136	-1	Pcmt1	nonsense_mediated_decay	10		ENSMUSG00000019795	26.5236	47.2091	146.175	184.841	18.0496
ENSMUSG00000040034	nucleoporin 43 [Source:MGI Symbol;Acc:MGI:1917162]	7667503	7678881	1	Nup43	protein_coding	10	NM_145706	ENSMUSG00000040034	4.61913	9.03048	6.70314	9.94016	1.99737
ENSMUSG00000039981	zinc finger CCCH type containing 12D [Source:MGI Symbol;Acc:MGI:3045313]	7832470	7870397	1	Zc3h12d	protein_coding	10	NM_172785	ENSMUSG00000039981	0.075772	0.0439996	0.00611609	0.0365848	0.0933744
ENSMUSG00000088857	"predicted gene	24726 [Source:MGI Symbol;Acc:MGI:5454503]"	7848361	7848481	-1	Gm24726	snoRNA	10	ENSMUSG00000088857	0	0	0	0	0
ENSMUSG00000047712	uronyl-2-sulfotransferase [Source:MGI Symbol;Acc:MGI:2442406]	8204753	8518825	-1	Ust	protein_coding	10	NM_177387	ENSMUSG00000047712	1.64357	1.77036	0.358511	0.266281	0.0444992
ENSMUSG00000040006	glycoprotein integral membrane 1 [Source:MGI Symbol;Acc:MGI:2384905]	7767947	7792824	-1	Ginm1	protein_coding	10	NM_145418	ENSMUSG00000040006	134.438	56.4503	16.905	22.9268	10.7178
ENSMUSG00000085211	RIKEN cDNA B430219N15 gene [Source:MGI Symbol;Acc:MGI:3697426]	7780185	7781357	1	B430219N15Rik	antisense	10		ENSMUSG00000085211	0.238376	0.155455	0.242233	0.1007	0.143177
ENSMUSG00000077582	"predicted gene	24374 [Source:MGI Symbol;Acc:MGI:5454151]"	8642934	8643039	1	Gm24374	snRNA	10	ENSMUSG00000077582	0	0	0	0	0
ENSMUSG00000015305	SAM and SH3 domain containing 1 [Source:MGI Symbol;Acc:MGI:1917347]	8722219	8886070	-1	Sash1	protein_coding	10	NM_175155	ENSMUSG00000015305	3.19581	7.72983	0.940162	0.67241	3.34975
ENSMUSG00000065692	"predicted gene	25410 [Source:MGI Symbol;Acc:MGI:5455187]"	8824011	8824147	-1	Gm25410	snoRNA	10	ENSMUSG00000065692	0	0	0	0	0
ENSMUSG00000053980	predicted gene 9930 [Source:MGI Symbol;Acc:MGI:3642400]	9532531	9535681	-1	Gm9930	protein_coding	10		ENSMUSG00000053980	0	0	0	0	0.0534159
ENSMUSG00000060487	sterile alpha motif domain containing 5 [Source:MGI Symbol;Acc:MGI:2444815]	9627259	9675208	-1	Samd5	protein_coding	10	NM_177271	ENSMUSG00000060487	3.40156	15.6229	0.00519531	0.00565035	11.2577
ENSMUSG00000065876	"predicted gene	25682 [Source:MGI Symbol;Acc:MGI:5455459]"	10100953	10101116	1	Gm25682	snRNA	10	ENSMUSG00000065876	0	0	0	0	0
ENSMUSG00000015755	TGF-beta activated kinase 1/MAP3K7 binding protein 2 [Source:MGI Symbol;Acc:MGI:1915902]	7905653	7956230	-1	Tab2	protein_coding	10		ENSMUSG00000015755	37.2927	61.5783	7.2768	7.70393	35.3985
ENSMUSG00000019790	syntaxin binding protein 5 (tomosyn) [Source:MGI Symbol;Acc:MGI:1926058]	9755547	9901079	-1	Stxbp5	protein_coding	10		ENSMUSG00000019790	3.71623	10.1976	10.8406	9.36976	19.7098
ENSMUSG00000064609	"predicted gene	25635 [Source:MGI Symbol;Acc:MGI:5455412]"	9852019	9852149	-1	Gm25635	snoRNA	10	ENSMUSG00000064609	0	0	0	10.5901	0
ENSMUSG00000083257	predicted gene 15568 [Source:MGI Symbol;Acc:MGI:3783017]	10343115	10344327	1	Gm15568	processed_pseudogene	10		ENSMUSG00000083257	0.0177592	0.0243081	0	0	0
ENSMUSG00000038587	A kinase (PRKA) anchor protein (gravin) 12 [Source:MGI Symbol;Acc:MGI:1932576]	4266329	4359468	1	Akap12	protein_coding	10	NM_031185	ENSMUSG00000038587	110.79	324.076	164.429	509.225	78.7406
ENSMUSG00000078481	predicted gene 10944 [Source:MGI Symbol;Acc:MGI:3779154]	10681348	10681858	1	Gm10944	protein_coding	10		ENSMUSG00000078481	0	0	0	0	0
ENSMUSG00000087884	"predicted gene	23601 [Source:MGI Symbol;Acc:MGI:5453378]"	10663154	10663284	1	Gm23601	snoRNA	10	ENSMUSG00000087884	0	0	0	0	0
ENSMUSG00000019832	"RAB32	member RAS oncogene family [Source:MGI Symbol;Acc:MGI:1915094]"	10545011	10558233	-1	Rab32	protein_coding	10	ENSMUSG00000019832	4.46087	7.70622	0.0500305	0.0136031	0.21005
ENSMUSG00000050994	androglobin [Source:MGI Symbol;Acc:MGI:3605549]	10335703	10472326	-1	Adgb	nonsense_mediated_decay	10		ENSMUSG00000050994	0	0.875343	2.16534	15.1881	0.0117356
ENSMUSG00000019828	"glutamate receptor	metabotropic 1 [Source:MGI Symbol;Acc:MGI:1351338]"	10686059	11082356	-1	Grm1	protein_coding	10	ENSMUSG00000019828	0	0.0168624	0.373697	2.00528	0.00251744
ENSMUSG00000090112	SNF2 histone linker PHD RING helicase [Source:MGI Symbol;Acc:MGI:1917581]	11149427	11217595	1	Shprh	nonsense_mediated_decay	10		ENSMUSG00000090112	1.43916	4.21463	1.21754	0.508149	4.7347
ENSMUSG00000090070	predicted gene 16577 [Source:MGI Symbol;Acc:MGI:4414997]	11212280	11212979	-1	Gm16577	antisense	10		ENSMUSG00000090070	0	0	1.67464	0.67802	0
ENSMUSG00000087802	"predicted gene	25979 [Source:MGI Symbol;Acc:MGI:5455756]"	11330489	11330626	-1	Gm25979	snoRNA	10	ENSMUSG00000087802	0	0	0	0	0
ENSMUSG00000055493	"epilepsy	progressive myoclonic epilepsy	type 2 gene alpha [Source:MGI Symbol;Acc:MGI:1341085]"	11343404	11459644	1	Epm2a	protein_coding	ENSMUSG00000055493	0.901057	0.547265	0.482338	1.03238	1.56703
ENSMUSG00000090242	"ribosomal protein L17	pseudogene 11 [Source:MGI Symbol;Acc:MGI:3802112]"	11386875	11387603	-1	Rpl17-ps11	processed_pseudogene	10	ENSMUSG00000090242	0.102824	0.164198	0	0	0.0464605
ENSMUSG00000045455	predicted pseudogene 9797 [Source:MGI Symbol;Acc:MGI:3704349]	11609257	11610438	1	Gm9797	protein_coding	10		ENSMUSG00000045455	24.412	44.8238	1.73283	0.894389	1.40496
ENSMUSG00000077539	"predicted gene	22546 [Source:MGI Symbol;Acc:MGI:5452323]"	11648005	11648134	1	Gm22546	snoRNA	10	ENSMUSG00000077539	0	0	0	0	0
ENSMUSG00000047648	F-box protein 30 [Source:MGI Symbol;Acc:MGI:1919115]	11281330	11298052	1	Fbxo30	protein_coding	10	NM_027968	ENSMUSG00000047648	4.69928	25.8411	77.9997	115.558	5.29501
ENSMUSG00000080519	"predicted gene	22194 [Source:MGI Symbol;Acc:MGI:5451971]"	11940973	11941067	1	Gm22194	miRNA	10	ENSMUSG00000080519	0	0	0	0	0
ENSMUSG00000089023	"predicted gene	25011 [Source:MGI Symbol;Acc:MGI:5454788]"	11959880	11960005	1	Gm25011	snoRNA	10	ENSMUSG00000089023	0	0	0	0	0
ENSMUSG00000065096	"predicted gene	23680 [Source:MGI Symbol;Acc:MGI:5453457]"	12363410	12363573	1	Gm23680	snRNA	10	ENSMUSG00000065096	0	0	0	0	0
ENSMUSG00000065181	"predicted gene	25139 [Source:MGI Symbol;Acc:MGI:5454916]"	12368623	12368832	1	Gm25139	snoRNA	10	ENSMUSG00000065181	0	0	0	0	0
ENSMUSG00000078348	"splicing factor 3b	subunit 5 [Source:MGI Symbol;Acc:MGI:1913375]"	13005343	13009183	1	Sf3b5	protein_coding	10	ENSMUSG00000078348	26.5813	16.6204	30.6906	11.1344	7.51531
ENSMUSG00000019820	utrophin [Source:MGI Symbol;Acc:MGI:104631]	12382188	12861735	-1	Utrn	protein_coding	10	NM_011682	ENSMUSG00000019820	10.274	18.4253	2.22701	0.952338	3.09379
ENSMUSG00000088516	"predicted gene	23044 [Source:MGI Symbol;Acc:MGI:5452821]"	12793875	12793974	-1	Gm23044	snRNA	10	ENSMUSG00000088516	0	0	0	0	0
ENSMUSG00000039232	syntaxin 11 [Source:MGI Symbol;Acc:MGI:1921982]	12939983	12964259	-1	Stx11	protein_coding	10	NM_001163590	ENSMUSG00000039232	3.57825	8.97022	0.0280171	0.0243768	0.0285159
ENSMUSG00000019817	pleiomorphic adenoma gene-like 1 [Source:MGI Symbol;Acc:MGI:1100874]	13060504	13131694	1	Plagl1	protein_coding	10		ENSMUSG00000019817	24.6345	46.2398	0.204372	2.27735	1.02701
ENSMUSG00000019815	"zinc finger	C2HC-type containing 1B [Source:MGI Symbol;Acc:MGI:1922372]"	13149540	13177991	-1	Zc2hc1b	protein_coding	10	ENSMUSG00000019815	0	0	0.237197	1.76455	0
ENSMUSG00000019814	LTV1 homolog (S. cerevisiae) [Source:MGI Symbol;Acc:MGI:2447810]	13178640	13193137	-1	Ltv1	protein_coding	10	NM_181470	ENSMUSG00000019814	91.76	82.3518	50.0184	46.7761	12.6302
ENSMUSG00000062866	phosphatase and actin regulator 2 [Source:MGI Symbol;Acc:MGI:2446138]	13207717	13474396	-1	Phactr2	protein_coding	10		ENSMUSG00000062866	10.6048	21.2081	2.21691	0.93689	4.15425
ENSMUSG00000019810	"fucosidase	alpha-L- 2	plasma [Source:MGI Symbol;Acc:MGI:1914098]"	13499540	13519035	1	Fuca2	protein_coding	ENSMUSG00000019810	41.958	15.3087	1.10047	0.805181	28.6139
ENSMUSG00000089333	"predicted gene	24343 [Source:MGI Symbol;Acc:MGI:5454120]"	14233513	14233623	1	Gm24343	snoRNA	10	ENSMUSG00000089333	0	0	0	0	0
ENSMUSG00000015501	human immunodeficiency virus type I enhancer binding protein 2 [Source:MGI Symbol;Acc:MGI:1338076]	13966075	14151374	1	Hivep2	protein_coding	10		ENSMUSG00000015501	0.56273	12.5384	0.0720874	0.0635321	6.53378
ENSMUSG00000019806	androgen-induced 1 [Source:MGI Symbol;Acc:MGI:1913503]	13647054	13868980	-1	Aig1	protein_coding	10	NM_025446	ENSMUSG00000019806	3.65847	10.5943	0.48707	0.22245	7.60858
ENSMUSG00000039116	adhesion G protein-coupled receptor G6 [Source:MGI Symbol;Acc:MGI:1916151]	14402585	14545036	-1	Adgrg6	protein_coding	10	NM_001002268	ENSMUSG00000039116	0.719602	3.99801	0.00754636	0.00205183	30.0142
ENSMUSG00000071532	predicted gene 10335 [Source:MGI Symbol;Acc:MGI:3641693]	14523078	14523545	1	Gm10335	processed_pseudogene	10		ENSMUSG00000071532	2534.2	1239.92	377.609	265.814	239.222
ENSMUSG00000019809	peroxisomal biogenesis factor 3 [Source:MGI Symbol;Acc:MGI:1929646]	13523842	13553142	-1	Pex3	protein_coding	10		ENSMUSG00000019809	15.019	9.22379	43.7615	77.8553	19.158
ENSMUSG00000019808	"adenosine deaminase	tRNA-specific 2 [Source:MGI Symbol;Acc:MGI:1914007]"	13552894	13563376	1	Adat2	protein_coding	10	ENSMUSG00000019808	1.66179	2.45866	2.48329	9.8053	1.35047
ENSMUSG00000019867	"gap junction protein	epsilon 1 [Source:MGI Symbol;Acc:MGI:1923993]"	14715623	14718214	-1	Gje1	protein_coding	10	ENSMUSG00000019867	0	0	0.0280281	0.0812881	0
ENSMUSG00000019868	Vps20-associated 1 homolog (S. cerevisiae) [Source:MGI Symbol;Acc:MGI:1913451]	14654755	14705560	-1	Vta1	protein_coding	10	NM_025418	ENSMUSG00000019868	38.6282	19.5451	3.82787	3.08693	10.4533
ENSMUSG00000085572	predicted gene 16234 [Source:MGI Symbol;Acc:MGI:3801867]	14664220	14668318	1	Gm16234	antisense	10		ENSMUSG00000085572	0	0	0	0	0.0314559
ENSMUSG00000088436	"predicted gene	25382 [Source:MGI Symbol;Acc:MGI:5455159]"	17116804	17116900	1	Gm25382	snRNA	10	ENSMUSG00000088436	0	0	0	0	0
ENSMUSG00000088730	"predicted gene	23892 [Source:MGI Symbol;Acc:MGI:5453669]"	14984670	14984799	1	Gm23892	snoRNA	10	ENSMUSG00000088730	0	0	0	0	0
ENSMUSG00000019865	neuromedin B receptor [Source:MGI Symbol;Acc:MGI:1100525]	14705591	14770850	1	Nmbr	protein_coding	10		ENSMUSG00000019865	0	0.0115231	5.55005	0.756044	0
ENSMUSG00000039910	"Cbp/p300-interacting transactivator	with Glu/Asp-rich carboxy-terminal domain	2 [Source:MGI Symbol;Acc:MGI:1306784]"	17723228	17725673	1	Cited2	protein_coding	ENSMUSG00000039910	27.4264	53.3473	1.94664	0.653366	0.799291
ENSMUSG00000039891	taxilin beta [Source:MGI Symbol;Acc:MGI:2671945]	17796226	17845665	1	Txlnb	retained_intron	10		ENSMUSG00000039891	0.239331	0.281609	0.0671049	0.428771	0.0256123
ENSMUSG00000078453	ABRA C-terminal like [Source:MGI Symbol;Acc:MGI:1920362]	18011263	18023252	-1	Abracl	protein_coding	10	NM_028440	ENSMUSG00000078453	128.142	69.9092	2.52085	1.44638	16.6469
ENSMUSG00000091367	"predicted gene	17711 [Source:MGI Symbol;Acc:MGI:4937345]"	18011268	18011505	1	Gm17711	pseudogene	10	ENSMUSG00000091367	0	0	0	0	0
ENSMUSG00000039879	headcase homolog (Drosophila) [Source:MGI Symbol;Acc:MGI:2685715]	17900466	17948067	-1	Heca	protein_coding	10	NM_001033432	ENSMUSG00000039879	6.0797	18.894	6.86494	5.00312	8.82492
ENSMUSG00000071392	epithelial cell transforming sequence 2 oncogene-like [Source:MGI Symbol;Acc:MGI:3641723]	18129022	18210890	-1	Ect2l	protein_coding	10	NM_001195036	ENSMUSG00000071392	0	0.0891779	0.028924	0.0377489	0.0412145
ENSMUSG00000019854	RalBP1 associated Eps domain containing protein [Source:MGI Symbol;Acc:MGI:1196373]	18055861	18125155	1	Reps1	protein_coding	10	NM_009048	ENSMUSG00000019854	9.92486	60.0632	24.6494	11.9973	19.3461
ENSMUSG00000019853	heme binding protein 2 [Source:MGI Symbol;Acc:MGI:1860084]	18540123	18546076	-1	Hebp2	protein_coding	10	NM_019487	ENSMUSG00000019853	26.5459	3.22164	0.104724	0.174641	4.51222
ENSMUSG00000059554	coiled-coil domain containing 28A [Source:MGI Symbol;Acc:MGI:2443508]	18213676	18234998	-1	Ccdc28a	protein_coding	10	NM_144820	ENSMUSG00000059554	1.96722	1.47745	8.35166	44.7103	2.92147
ENSMUSG00000019852	ARFGEF family member 3 [Source:MGI Symbol;Acc:MGI:106387]	18588011	18743758	-1	Arfgef3	protein_coding	10	NM_001033258	ENSMUSG00000019852	0.00779701	0.984893	0.130546	0.104871	1.03729
ENSMUSG00000044624	predicted gene 4922 [Source:MGI Symbol;Acc:MGI:3644318]	18779813	18785011	-1	Gm4922	protein_coding	10	NM_177706	ENSMUSG00000044624	0	0	2.84445	4.58473	0.00694264
ENSMUSG00000039835	NHS-like 1 [Source:MGI Symbol;Acc:MGI:106390]	18390322	18533892	1	Nhsl1	retained_intron	10		ENSMUSG00000039835	2.10075	7.56144	0.697587	1.68102	14.8273
ENSMUSG00000019851	"PERP	TP53 apoptosis effector [Source:MGI Symbol;Acc:MGI:1929938]"	18845071	18857073	1	Perp	protein_coding	10	ENSMUSG00000019851	8.46356	29.7982	0.294786	0.114502	2.96461
ENSMUSG00000045591	oligodendrocyte transcription factor 3 [Source:MGI Symbol;Acc:MGI:2149955]	19356560	19358606	1	Olig3	protein_coding	10	NM_053008	ENSMUSG00000045591	0	0.00664046	0.0193839	0.028109	0
ENSMUSG00000019850	"tumor necrosis factor	alpha-induced protein 3 [Source:MGI Symbol;Acc:MGI:1196377]"	19000910	19015657	-1	Tnfaip3	protein_coding	10	ENSMUSG00000019850	1.59699	102.093	1.51007	1.45606	37.4793
ENSMUSG00000042940	RIKEN cDNA 9230106D20 gene [Source:MGI Symbol;Acc:MGI:3045371]	19644750	19660801	1	9230106D20Rik	protein_coding	10		ENSMUSG00000042940	0	0	0	0	0.191676
ENSMUSG00000020009	interferon gamma receptor 1 [Source:MGI Symbol;Acc:MGI:107655]	19591949	19610229	1	Ifngr1	protein_coding	10	NM_010511	ENSMUSG00000020009	21.5452	27.6302	3.42613	1.78505	21.812
ENSMUSG00000039760	"interleukin 22 receptor	alpha 2 [Source:MGI Symbol;Acc:MGI:2665114]"	19621998	19634681	1	Il22ra2	protein_coding	10	ENSMUSG00000039760	0	0	0.0051885	0	0.30629
ENSMUSG00000020007	"interleukin 20 receptor	alpha [Source:MGI Symbol;Acc:MGI:3605069]"	19712587	19760053	1	Il20ra	protein_coding	10	ENSMUSG00000020007	0	0.0779472	0.107446	0.625529	0
ENSMUSG00000020003	peroxisomal biogenesis factor 7 [Source:MGI Symbol;Acc:MGI:1321392]	19859929	19907689	-1	Pex7	protein_coding	10	NM_008822	ENSMUSG00000020003	47.8342	24.6435	13.8709	5.17747	16.0246
ENSMUSG00000050473	"solute carrier family 35	member D3 [Source:MGI Symbol;Acc:MGI:1923407]"	19847917	19851459	-1	Slc35d3	protein_coding	10	ENSMUSG00000050473	0.0147397	0.0907876	0	0.0213501	0.0249752
ENSMUSG00000071369	mitogen-activated protein kinase kinase kinase 5 [Source:MGI Symbol;Acc:MGI:1346876]	19934472	20142753	1	Map3k5	protein_coding	10		ENSMUSG00000071369	0.939614	15.9157	0.313115	0.947509	14.9721
ENSMUSG00000069713	RIKEN cDNA 4933406P04 gene [Source:MGI Symbol;Acc:MGI:1921670]	20310506	20312294	-1	4933406P04Rik	protein_coding	10		ENSMUSG00000069713	0.378109	0.169939	10.8833	1.47139	0.696139
ENSMUSG00000019996	microtubule-associated protein 7 [Source:MGI Symbol;Acc:MGI:1328328]	20148471	20281589	1	Map7	protein_coding	10	NM_008635	ENSMUSG00000019996	3.82731	10.7111	13.4805	24.2855	12.5114
ENSMUSG00000019990	phosphodiesterase 7B [Source:MGI Symbol;Acc:MGI:1352752]	20398004	20725078	-1	Pde7b	protein_coding	10	NM_013875	ENSMUSG00000019990	0.564899	0.975962	0.148452	0.23615	4.73494
ENSMUSG00000068638	RIKEN cDNA 4930403O15 gene [Source:MGI Symbol;Acc:MGI:1921064]	20515327	20518164	-1	4930403O15Rik	processed_transcript	10		ENSMUSG00000068638	0	0	0.794808	3.62817	0.0706986
ENSMUSG00000092051	predicted gene 17229 [Source:MGI Symbol;Acc:MGI:4938056]	20518011	20519768	-1	Gm17229	processed_pseudogene	10		ENSMUSG00000092051	0	0	0.0598798	0.199924	0.0824377
ENSMUSG00000091730	predicted gene 17230 [Source:MGI Symbol;Acc:MGI:4938057]	20625635	20629576	1	Gm17230	processed_pseudogene	10		ENSMUSG00000091730	0.883925	1.29163	0.197267	0.0761289	0.395081
ENSMUSG00000037608	BCL2-associated transcription factor 1 [Source:MGI Symbol;Acc:MGI:1917580]	20312469	20344613	1	Bclaf1	nonsense_mediated_decay	10		ENSMUSG00000037608	76.3203	66.9576	22.7452	11.4069	46.5393
ENSMUSG00000019992	mitochondrial fission regulator 2 [Source:MGI Symbol;Acc:MGI:1919054]	20347819	20361669	1	Mtfr2	protein_coding	10	NM_027930	ENSMUSG00000019992	1.35907	4.17438	13.0538	5.58135	0.548484
ENSMUSG00000019982	myeloblastosis oncogene [Source:MGI Symbol;Acc:MGI:97249]	21124936	21160905	-1	Myb	protein_coding	10	NM_001198914	ENSMUSG00000019982	0.0267324	4.59053	0.0105126	0.0114334	1.97312
ENSMUSG00000019986	Abelson helper integration site 1 [Source:MGI Symbol;Acc:MGI:87971]	20952547	21080428	1	Ahi1	protein_coding	10	NM_001177776	ENSMUSG00000019986	3.45456	11.898	111.256	86.3734	2.66479
ENSMUSG00000037535	RIKEN cDNA 1700021A07 gene [Source:MGI Symbol;Acc:MGI:1924174]	21419358	21426565	1	1700021A07Rik	lincRNA	10		ENSMUSG00000037535	0	0.156212	1.41865	0.991864	0.103136
ENSMUSG00000037542	"aldehyde dehydrogenase 8 family	member A1 [Source:MGI Symbol;Acc:MGI:2653900]"	21377291	21396585	1	Aldh8a1	protein_coding	10	ENSMUSG00000037542	0	0.0357234	0.345952	0.897683	0.248983
ENSMUSG00000019977	Hbs1-like (S. cerevisiae) [Source:MGI Symbol;Acc:MGI:1891704]	21295979	21368889	1	Hbs1l	protein_coding	10	NM_001145209	ENSMUSG00000019977	17.0729	26.8506	47.0851	52.7316	16.973
ENSMUSG00000050844	RIKEN cDNA 1700020N01 gene [Source:MGI Symbol;Acc:MGI:1914942]	21593145	21622376	1	1700020N01Rik	protein_coding	10		ENSMUSG00000050844	0.037093	0.761571	79.7343	62.0565	0.150843
ENSMUSG00000056716	predicted gene 5420 [Source:MGI Symbol;Acc:MGI:3645721]	21686411	21707440	1	Gm5420	lincRNA	10		ENSMUSG00000056716	0	0	0	0.00646786	0
ENSMUSG00000080607	"predicted gene	23839 [Source:MGI Symbol;Acc:MGI:5453616]"	21878784	21878892	-1	Gm23839	snoRNA	10	ENSMUSG00000080607	0	0	0	0	0
ENSMUSG00000019970	serum/glucocorticoid regulated kinase 1 [Source:MGI Symbol;Acc:MGI:1340062]	21882184	21999903	1	Sgk1	protein_coding	10	NM_001161845	ENSMUSG00000019970	33.8047	134.599	1.22567	0.199874	21.6208
ENSMUSG00000090535	predicted gene 8540 [Source:MGI Symbol;Acc:MGI:3645422]	22040701	22048512	-1	Gm8540	unprocessed_pseudogene	10		ENSMUSG00000090535	0	0	0.385784	3.06042	0
ENSMUSG00000069712	RIKEN cDNA 4930444G20 gene [Source:MGI Symbol;Acc:MGI:2149738]	22066307	22068079	-1	4930444G20Rik	protein_coding	10	NM_053264	ENSMUSG00000069712	0	0.015607	2.2627	13.444	0.0154562
ENSMUSG00000044268	predicted gene 4895 [Source:MGI Symbol;Acc:MGI:3648582]	22153280	22154416	-1	Gm4895	processed_pseudogene	10		ENSMUSG00000044268	21.6501	34.9364	27.2206	29.6278	21.4812
ENSMUSG00000075297	histocompatibility 60b [Source:MGI Symbol;Acc:MGI:3649078]	22158586	22288849	1	H60b	protein_coding	10	NM_001177775	ENSMUSG00000075297	0.295213	0.697256	0	0	0.0428766
ENSMUSG00000053219	retinoic acid early transcript 1E [Source:MGI Symbol;Acc:MGI:2675273]	22158569	22374139	1	Raet1e	protein_coding	10		ENSMUSG00000053219	5.80964	1.69581	0.100342	0.0485023	0.113475
ENSMUSG00000078452	retinoic acid early transcript delta [Source:MGI Symbol;Acc:MGI:1861032]	22360552	22374139	1	Raet1d	protein_coding	10	NM_009016	ENSMUSG00000078452	4.58586	0.647537	0.157864	0.0981128	0.0459071
ENSMUSG00000045680	transcription factor 21 [Source:MGI Symbol;Acc:MGI:1202715]	22817279	22820128	-1	Tcf21	protein_coding	10	NM_011545	ENSMUSG00000045680	39.5117	18.2078	3.39578	1.08249	0.011918
ENSMUSG00000010461	eyes absent 4 homolog (Drosophila) [Source:MGI Symbol;Acc:MGI:1337104]	23104168	23349895	-1	Eya4	protein_coding	10		ENSMUSG00000010461	0.362974	0.0911891	1.92756	9.64339	1.03699
ENSMUSG00000061983	ribosomal protein S12 [Source:MGI Symbol;Acc:MGI:98105]	23785211	23787195	-1	Rps12	protein_coding	10	NM_011295	ENSMUSG00000061983	842.431	366.142	108.639	95.4115	34.2184
ENSMUSG00000070063	"small nucleolar RNA	H/ACA box 33 [Source:MGI Symbol;Acc:MGI:3819501]"	23785347	23785475	-1	Snora33	snoRNA	10	ENSMUSG00000070063	31.7517	97.7857	38.7639	22.9958	121.948
ENSMUSG00000080486	"small nucleolar RNA	C/D box 100 [Source:MGI Symbol;Acc:MGI:3819514]"	23785750	23785823	-1	Snord100	snoRNA	10	ENSMUSG00000080486	0	0	0	0	0
ENSMUSG00000077440	"predicted gene	23130 [Source:MGI Symbol;Acc:MGI:5452907]"	23786470	23786543	-1	Gm23130	snoRNA	10	ENSMUSG00000077440	0	0	0	0	0
ENSMUSG00000037455	"solute carrier family 18	subfamily B	member 1 [Source:MGI Symbol;Acc:MGI:1923556]"	23796986	23827968	1	Slc18b1	protein_coding	ENSMUSG00000037455	5.80019	5.78207	0.110633	0.0196606	1.7833
ENSMUSG00000020010	vanin 3 [Source:MGI Symbol;Acc:MGI:1347055]	23851462	23869843	1	Vnn3	protein_coding	10	NM_011979	ENSMUSG00000020010	0.0667914	0.0685659	0.0667161	0.153181	0.0829934
ENSMUSG00000037440	vanin 1 [Source:MGI Symbol;Acc:MGI:108395]	23894688	23905343	1	Vnn1	protein_coding	10	NM_011704	ENSMUSG00000037440	7.56378	2.6159	0.279824	0.052673	0
ENSMUSG00000056379	trace amine-associated receptor 1 [Source:MGI Symbol;Acc:MGI:2148258]	23920356	23921469	1	Taar1	protein_coding	10	NM_053205	ENSMUSG00000056379	0	0	0	0	0
ENSMUSG00000059763	trace amine-associated receptor 2 [Source:MGI Symbol;Acc:MGI:2685071]	23938572	23941583	1	Taar2	protein_coding	10	NM_001007266	ENSMUSG00000059763	0	0	0	0	0
ENSMUSG00000037490	"solute carrier family 2 (facilitated glucose transporter)	member 12 [Source:MGI Symbol;Acc:MGI:3052471]"	22645011	22704285	1	Slc2a12	protein_coding	10	ENSMUSG00000037490	0.0475371	0.244599	0.0112104	0.0221079	0.0667683
ENSMUSG00000071359	TATA box binding protein-like 1 [Source:MGI Symbol;Acc:MGI:1339946]	22703879	22731938	-1	Tbpl1	protein_coding	10	NM_011603	ENSMUSG00000071359	9.56046	17.1146	292.303	233.332	12.1869
ENSMUSG00000069708	trace amine-associated receptor 3 [Source:MGI Symbol;Acc:MGI:3527427]	23949558	23950589	1	Taar3	protein_coding	10	NM_001008429	ENSMUSG00000069708	0	0	0	0.0431383	0
ENSMUSG00000069707	trace amine-associated receptor 4 [Source:MGI Symbol;Acc:MGI:2685072]	23960494	23961537	1	Taar4	protein_coding	10	NM_001008499	ENSMUSG00000069707	0	0	0	0	0
ENSMUSG00000069706	trace amine-associated receptor 5 [Source:MGI Symbol;Acc:MGI:2685073]	23970706	23971719	1	Taar5	protein_coding	10	NM_001009574	ENSMUSG00000069706	0	0	0	0	0
ENSMUSG00000045111	trace amine-associated receptor 6 [Source:MGI Symbol;Acc:MGI:2685074]	23984609	23985646	-1	Taar6	protein_coding	10	NM_001010828	ENSMUSG00000045111	0	0	0	0	0
ENSMUSG00000084182	"trace amine-associated receptor 7C	pseudogene [Source:MGI Symbol;Acc:MGI:3527440]"	24013470	24014524	1	Taar7c-ps	unprocessed_pseudogene	10	ENSMUSG00000084182	0	0	0	0	0
ENSMUSG00000082437	predicted gene 15136 [Source:MGI Symbol;Acc:MGI:3705838]	24021229	24021761	1	Gm15136	unprocessed_pseudogene	10		ENSMUSG00000082437	0	0	0	0	0
ENSMUSG00000082960	predicted gene 6884 [Source:MGI Symbol;Acc:MGI:3646729]	24045592	24046206	1	Gm6884	processed_pseudogene	10		ENSMUSG00000082960	0	0.0300358	0	0	0.0297458
ENSMUSG00000037424	trace amine-associated receptor 9 [Source:MGI Symbol;Acc:MGI:3527454]	24108488	24109534	-1	Taar9	protein_coding	10	NM_001010831	ENSMUSG00000037424	0	0	0	0	0.0245375
ENSMUSG00000085451	predicted gene 15137 [Source:MGI Symbol;Acc:MGI:3705316]	24126069	24132480	1	Gm15137	lincRNA	10		ENSMUSG00000085451	0	0	0	0	0
ENSMUSG00000019998	syntaxin 7 [Source:MGI Symbol;Acc:MGI:1858210]	24149317	24188959	1	Stx7	protein_coding	10	NM_016797	ENSMUSG00000019998	37.9817	21.9874	1.20787	0.665286	16.6096
ENSMUSG00000083196	predicted gene 15272 [Source:MGI Symbol;Acc:MGI:3705755]	24514279	24514511	-1	Gm15272	processed_pseudogene	10		ENSMUSG00000083196	0	0	0.828494	0.300353	0
ENSMUSG00000086148	predicted gene 15271 [Source:MGI Symbol;Acc:MGI:3705206]	24447490	24452657	1	Gm15271	lincRNA	10		ENSMUSG00000086148	0.0422164	0.0449431	0.268631	1.38606	0.00635844
ENSMUSG00000020000	"monooxygenase	DBH-like 1 [Source:MGI Symbol;Acc:MGI:1921582]"	24223517	24302790	1	Moxd1	protein_coding	10	ENSMUSG00000020000	0	1.11852	0.0206126	0.188311	0
ENSMUSG00000037370	ectonucleotide pyrophosphatase/phosphodiesterase 1 [Source:MGI Symbol;Acc:MGI:97370]	24637914	24712159	-1	Enpp1	protein_coding	10	NM_001308327	ENSMUSG00000037370	1.26013	5.02784	0.0390285	0.0247682	3.91173
ENSMUSG00000087400	predicted gene 15270 [Source:MGI Symbol;Acc:MGI:3705149]	24549441	24597108	-1	Gm15270	processed_transcript	10		ENSMUSG00000087400	0.964907	2.02871	0.338173	0.527839	2.15696
ENSMUSG00000019997	connective tissue growth factor [Source:MGI Symbol;Acc:MGI:95537]	24595442	24598683	1	Ctgf	protein_coding	10	NM_010217	ENSMUSG00000019997	197.514	146.001	0.431673	1.17437	0.895598
ENSMUSG00000081259	predicted gene 6893 [Source:MGI Symbol;Acc:MGI:3645616]	24567077	24568134	-1	Gm6893	processed_pseudogene	10		ENSMUSG00000081259	12.0849	10.1913	15.4085	5.68282	5.90046
ENSMUSG00000019989	ectonucleotide pyrophosphatase/phosphodiesterase 3 [Source:MGI Symbol;Acc:MGI:2143702]	24773814	24836195	-1	Enpp3	protein_coding	10	NM_134005	ENSMUSG00000019989	0.667282	1.41452	0.0136724	0.128873	0.0649403
ENSMUSG00000019987	"arginase	liver [Source:MGI Symbol;Acc:MGI:88070]"	24915208	24927470	-1	Arg1	protein_coding	10	ENSMUSG00000019987	2.66705	0.183009	0.0093722	0.122317	0.0286171
ENSMUSG00000019984	mediator complex subunit 23 [Source:MGI Symbol;Acc:MGI:1917458]	24869986	24913681	1	Med23	protein_coding	10	NM_001166416	ENSMUSG00000019984	2.2349	6.90102	7.29978	2.25537	4.69343
ENSMUSG00000039166	A kinase (PRKA) anchor protein 7 [Source:MGI Symbol;Acc:MGI:1859150]	25169090	25307870	-1	Akap7	protein_coding	10		ENSMUSG00000039166	29.6648	12.5787	4.86013	12.0703	5.44374
ENSMUSG00000089024	"predicted gene	25016 [Source:MGI Symbol;Acc:MGI:5454793]"	25266045	25266175	-1	Gm25016	snoRNA	10	ENSMUSG00000089024	0	0	0	0	0
ENSMUSG00000089048	"predicted gene	26167 [Source:MGI Symbol;Acc:MGI:5455944]"	25281600	25281852	-1	Gm26167	misc_RNA	10	ENSMUSG00000089048	0	0.214787	0	0	0.638138
ENSMUSG00000039098	predicted gene 9767 [Source:MGI Symbol;Acc:MGI:3704352]	26078255	26079447	1	Gm9767	protein_coding	10		ENSMUSG00000039098	0	0.016484	0.0120664	0.0262465	0
ENSMUSG00000049420	transmembrane protein 200A [Source:MGI Symbol;Acc:MGI:1924470]	25991186	26079052	-1	Tmem200a	protein_coding	10	NM_029881	ENSMUSG00000049420	0.879635	2.44654	1.04031	4.7092	0
ENSMUSG00000039031	Rho GTPase activating protein 18 [Source:MGI Symbol;Acc:MGI:1921160]	26753421	26918648	1	Arhgap18	protein_coding	10		ENSMUSG00000039031	27.9536	15.1536	1.15943	0.236434	64.795
ENSMUSG00000051354	sterile alpha motif domain containing 3 [Source:MGI Symbol;Acc:MGI:2685469]	26229707	26272172	1	Samd3	protein_coding	10	NM_001013766	ENSMUSG00000051354	0.0226534	0.0424614	0	0.00814175	0.139253
ENSMUSG00000019978	erythrocyte protein band 4.1 like 2 [Source:MGI Symbol;Acc:MGI:103009]	25359798	25523519	1	Epb4.1l2	protein_coding	10	NM_013511	ENSMUSG00000019978	133.544	107.06	20.8234	105.423	1.59146
ENSMUSG00000019899	"laminin	alpha 2 [Source:MGI Symbol;Acc:MGI:99912]"	26980036	27619758	-1	Lama2	retained_intron	10	ENSMUSG00000019899	5.85215	12.5583	2.55954	1.00484	0.00259078
ENSMUSG00000089050	"predicted gene	23353 [Source:MGI Symbol;Acc:MGI:5453130]"	27452289	27452360	1	Gm23353	snoRNA	10	ENSMUSG00000089050	0	0	0	0	0
ENSMUSG00000039089	l(3)mbt-like 3 (Drosophila) [Source:MGI Symbol;Acc:MGI:2143628]	26274468	26375185	-1	L3mbtl3	protein_coding	10		ENSMUSG00000039089	3.77742	8.8112	0.107167	0.0508294	2.85702
ENSMUSG00000088978	"predicted gene	23757 [Source:MGI Symbol;Acc:MGI:5453534]"	26357947	26358046	1	Gm23757	rRNA	10	ENSMUSG00000088978	0	0	0	0	0
ENSMUSG00000064208	predicted gene 10145 [Source:MGI Symbol;Acc:MGI:3704353]	27936364	27936828	1	Gm10145	processed_pseudogene	10		ENSMUSG00000064208	184.606	103.157	247.346	236.064	21.0734
ENSMUSG00000049109	thymocyte selection associated [Source:MGI Symbol;Acc:MGI:2443552]	28668360	28883818	1	Themis	protein_coding	10		ENSMUSG00000049109	0	0.00403751	0.0921705	0.281352	0.596153
ENSMUSG00000090126	RIKEN cDNA 4930519F09 gene [Source:MGI Symbol;Acc:MGI:2149783]	28880921	28923507	-1	4930519F09Rik	processed_transcript	10		ENSMUSG00000090126	13.7186	7.70205	0.00266885	0.712261	0.280953
ENSMUSG00000088093	"predicted gene	22811 [Source:MGI Symbol;Acc:MGI:5452588]"	28954149	28954302	-1	Gm22811	ribozyme	10	ENSMUSG00000088093	0	0	0	0	0
ENSMUSG00000019889	"protein tyrosine phosphatase	receptor type	K [Source:MGI Symbol;Acc:MGI:103310]"	28074820	28597397	1	Ptprk	protein_coding	ENSMUSG00000019889	20.3147	17.3829	0.4917	0.257323	10.1188
ENSMUSG00000076377	"predicted gene	22370 [Source:MGI Symbol;Acc:MGI:5452147]"	28214039	28214121	-1	Gm22370	miRNA	10	ENSMUSG00000076377	0	0	0	0	0
ENSMUSG00000015519	RIKEN cDNA 2310057J18 gene [Source:MGI Symbol;Acc:MGI:1914969]	28972288	28986303	-1	2310057J18Rik	protein_coding	10		ENSMUSG00000015519	0	0	0	0.048526	0
ENSMUSG00000056316	predicted gene 9996 [Source:MGI Symbol;Acc:MGI:3642549]	29143282	29144194	-1	Gm9996	protein_coding	10		ENSMUSG00000056316	0	0	0	0	0
ENSMUSG00000038916	SOGA family member 3 [Source:MGI Symbol;Acc:MGI:1914662]	29143996	29199630	1	Soga3	protein_coding	10	NM_026138	ENSMUSG00000038916	0.639221	0.032647	0.0127065	0.00345485	0.00323317
ENSMUSG00000004360	RIKEN cDNA 9330159F19 gene [Source:MGI Symbol;Acc:MGI:3036239]	29211643	29230779	1	9330159F19Rik	protein_coding	10	NM_001162537	ENSMUSG00000004360	0.14112	0.0539047	0.015298	0.0285222	0.013346
ENSMUSG00000019880	R-spondin 3 homolog (Xenopus laevis) [Source:MGI Symbol;Acc:MGI:1920030]	29453109	29535867	-1	Rspo3	protein_coding	10	NM_028351	ENSMUSG00000019880	1.13456	1.56411	0	0	0
ENSMUSG00000088257	"predicted gene	24286 [Source:MGI Symbol;Acc:MGI:5454063]"	29395036	29395163	1	Gm24286	snoRNA	10	ENSMUSG00000088257	0	0	0	0	0
ENSMUSG00000019883	enoyl Coenzyme A hydratase domain containing 1 [Source:MGI Symbol;Acc:MGI:1277169]	29313166	29346661	1	Echdc1	protein_coding	10	NM_001110195	ENSMUSG00000019883	10.2639	5.26897	28.6824	4.86617	7.49766
ENSMUSG00000038876	ring finger protein 146 [Source:MGI Symbol;Acc:MGI:1915281]	29344178	29362442	-1	Rnf146	protein_coding	10	NM_026518	ENSMUSG00000038876	42.8491	57.4245	20.2727	61.2339	24.5974
ENSMUSG00000069682	predicted pseudogene 10275 [Source:MGI Symbol;Acc:MGI:3704354]	29698746	29699380	-1	Gm10275	processed_transcript	10		ENSMUSG00000069682	2356.45	1289.14	520.131	363.562	164.675
ENSMUSG00000075266	centromere protein W [Source:MGI Symbol;Acc:MGI:1913561]	30196011	30200540	-1	Cenpw	protein_coding	10	NM_001109747	ENSMUSG00000075266	7.88122	4.89658	28.6051	22.7919	0.380883
ENSMUSG00000019792	tRNA methyltransferase 11 [Source:MGI Symbol;Acc:MGI:1920931]	30534225	30600749	-1	Trmt11	protein_coding	10	NM_028604	ENSMUSG00000019792	3.35372	5.68869	1.04703	0.347587	2.11931
ENSMUSG00000019791	histidine triad nucleotide binding protein 3 [Source:MGI Symbol;Acc:MGI:1914097]	30608141	30618479	-1	Hint3	protein_coding	10	NM_025798	ENSMUSG00000019791	19.0803	8.57281	45.0838	11.8612	24.2535
ENSMUSG00000039697	nuclear receptor coactivator 7 [Source:MGI Symbol;Acc:MGI:2444847]	30645584	30803107	-1	Ncoa7	protein_coding	10	NM_001111267	ENSMUSG00000039697	2.94478	6.49171	0.534873	1.87221	1.70532
ENSMUSG00000088600	"predicted gene	24189 [Source:MGI Symbol;Acc:MGI:5453966]"	30673134	30673227	-1	Gm24189	rRNA	10	ENSMUSG00000088600	0	0	0	0	0
ENSMUSG00000019789	hairy/enhancer-of-split related with YRPW motif 2 [Source:MGI Symbol;Acc:MGI:1341884]	30832359	30842801	-1	Hey2	protein_coding	10	NM_013904	ENSMUSG00000019789	0.234265	0.89362	0.0511478	0.0834414	0.0104116
ENSMUSG00000000295	HD domain containing 2 [Source:MGI Symbol;Acc:MGI:1916942]	31313382	31328204	1	Hddc2	protein_coding	10	NM_027168	ENSMUSG00000000295	21.4185	9.74096	1.36968	0.953371	4.07065
ENSMUSG00000084649	nuclear encoded rRNA 5S 76 [Source:MGI Symbol;Acc:MGI:4421924]	31317169	31317281	-1	n-R5s76	rRNA	10		ENSMUSG00000084649	0	0	0	0	0
ENSMUSG00000000296	tumor protein D52-like 1 [Source:MGI Symbol;Acc:MGI:1298386]	31332380	31445921	-1	Tpd52l1	protein_coding	10	NM_009413	ENSMUSG00000000296	23.0545	15.0421	3.97363	1.42481	15.7183
ENSMUSG00000063760	ring finger protein 217 [Source:MGI Symbol;Acc:MGI:3610311]	31493193	31609184	-1	Rnf217	protein_coding	10	NM_001146349	ENSMUSG00000063760	2.21255	4.98585	0.197647	0.107479	1.14756
ENSMUSG00000039684	predicted pseudogene 5422 [Source:MGI Symbol;Acc:MGI:3643411]	31248140	31251045	1	Gm5422	protein_coding	10		ENSMUSG00000039684	22.5289	36.5687	54.0496	37.8878	14.4133
ENSMUSG00000069670	Na+/K+ transporting ATPase interacting 2 [Source:MGI Symbol;Acc:MGI:1923447]	31689310	32890462	-1	Nkain2	protein_coding	10	NM_001013411	ENSMUSG00000069670	0	0	0	0	0
ENSMUSG00000019787	triadin [Source:MGI Symbol;Acc:MGI:1924007]	33083483	33476709	1	Trdn	protein_coding	10	NM_029726	ENSMUSG00000019787	4.29555	0.051911	0.305816	0.302164	0
ENSMUSG00000019785	clavesin 2 [Source:MGI Symbol;Acc:MGI:2443223]	33512286	33624769	-1	Clvs2	protein_coding	10	NM_175448	ENSMUSG00000019785	0.0711129	0.00973363	0.0286551	0.0710444	0
ENSMUSG00000090087	predicted gene 15939 [Source:MGI Symbol;Acc:MGI:3801831]	33624246	33662432	1	Gm15939	antisense	10		ENSMUSG00000090087	0	0	0	0.0217064	0
ENSMUSG00000090298	predicted gene 4794 [Source:MGI Symbol;Acc:MGI:3645972]	33766424	33782115	-1	Gm4794	protein_coding	10	NM_001101452	ENSMUSG00000090298	0	0	0	0.172652	0
ENSMUSG00000071343	predicted pseudogene 10327 [Source:MGI Symbol;Acc:MGI:3704356]	33808497	33809498	-1	Gm10327	processed_pseudogene	10		ENSMUSG00000071343	44.7052	14.8322	1.07791	0.651292	2.07231
ENSMUSG00000069668	"sulfotransferase family 3A	member 1 [Source:MGI Symbol;Acc:MGI:1931469]"	33863935	33879475	1	Sult3a1	protein_coding	10	ENSMUSG00000069668	0.0608503	0	0	0.0881405	0.027495
ENSMUSG00000039552	radial spoke head 4 homolog A (Chlamydomonas) [Source:MGI Symbol;Acc:MGI:3027894]	33905111	33916021	1	Rsph4a	protein_coding	10		ENSMUSG00000039552	0.0644058	1.5435	0.22589	0.101911	0.201701
ENSMUSG00000090666	"predicted gene	17567 [Source:MGI Symbol;Acc:MGI:4937201]"	33994989	33995054	-1	Gm17567	protein_coding	10	ENSMUSG00000090666	0	0	0	0	0
ENSMUSG00000039531	zinc finger with UFM1-specific peptidase domain [Source:MGI Symbol;Acc:MGI:1919830]	33926936	33951212	-1	Zufsp	protein_coding	10	NM_028287	ENSMUSG00000039531	3.60469	5.56796	20.3199	2.13229	8.39025
ENSMUSG00000039497	dermatan sulfate epimerase [Source:MGI Symbol;Acc:MGI:2443455]	34151394	34207551	-1	Dse	protein_coding	10	NM_172508	ENSMUSG00000039497	23.9869	4.59085	0.109456	0.154434	0.165602
ENSMUSG00000046031	"family with sequence similarity 26	member F [Source:MGI Symbol;Acc:MGI:2443082]"	34126069	34127972	-1	Fam26f	protein_coding	10	ENSMUSG00000046031	0.0716437	0.0420269	0.0272621	0.0296499	0.138737
ENSMUSG00000019782	RWD domain containing 1 [Source:MGI Symbol;Acc:MGI:1913771]	33996555	34019624	-1	Rwdd1	protein_coding	10	NM_025614	ENSMUSG00000019782	84.9788	33.5902	31.821	30.4087	4.24538
ENSMUSG00000071340	trafficking protein particle complex 3 like [Source:MGI Symbol;Acc:MGI:3642034]	34037597	34109813	1	Trappc3l	protein_coding	10	NM_001162937	ENSMUSG00000071340	0.018306	0.0751694	0	0.0265159	0
ENSMUSG00000039508	"family with sequence similarity 26	member D [Source:MGI Symbol;Acc:MGI:2685489]"	34038784	34044313	-1	Fam26d	protein_coding	10	ENSMUSG00000039508	0	0.0487568	0	0	0
ENSMUSG00000049872	"family with sequence similarity 26	member E [Source:MGI Symbol;Acc:MGI:2143897]"	34091352	34096519	-1	Fam26e	protein_coding	10	ENSMUSG00000049872	2.05811	0.170262	0.00753038	0.00818994	0
ENSMUSG00000047514	"testis-specific protein	Y-encoded-like 1 [Source:MGI Symbol;Acc:MGI:1298395]"	34282190	34285275	1	Tspyl1	protein_coding	10	ENSMUSG00000047514	33.6837	18.0905	4.40779	2.70595	7.14494
ENSMUSG00000039485	TSPY-like 4 [Source:MGI Symbol;Acc:MGI:106393]	34297442	34301320	1	Tspyl4	protein_coding	10	NM_030203	ENSMUSG00000039485	1.07392	1.81802	5.57871	1.1306	1.5286
ENSMUSG00000077749	"predicted gene	26341 [Source:MGI Symbol;Acc:MGI:5456118]"	35112198	35112331	1	Gm26341	snoRNA	10	ENSMUSG00000077749	0	0	0	0	0
ENSMUSG00000019779	fyn-related kinase [Source:MGI Symbol;Acc:MGI:103265]	34483400	34611226	1	Frk	protein_coding	10	NM_010237	ENSMUSG00000019779	5.24758	2.27109	0.105301	0.00286298	21.5989
ENSMUSG00000039480	5'-nucleotidase domain containing 1 [Source:MGI Symbol;Acc:MGI:2442446]	34288288	34418552	-1	Nt5dc1	protein_coding	10	NM_176968	ENSMUSG00000039480	4.9756	8.76953	20.0568	13.6919	6.39244
ENSMUSG00000039462	"collagen	type X	alpha 1 [Source:MGI Symbol;Acc:MGI:88445]"	34389981	34397085	1	Col10a1	protein_coding	ENSMUSG00000039462	0.273267	0.0114283	0	0	0
ENSMUSG00000063953	S-adenosylmethionine decarboxylase 2 [Source:MGI Symbol;Acc:MGI:1333111]	35708691	35711891	-1	Amd2	protein_coding	10	NM_007444	ENSMUSG00000063953	35.1705	79.284	31.467	8.10785	23.5749
ENSMUSG00000044499	heparan sulfate (glucosamine) 3-O-sulfotransferase 5 [Source:MGI Symbol;Acc:MGI:2441996]	36506814	36834397	1	Hs3st5	protein_coding	10	NM_001253356	ENSMUSG00000044499	0.0238365	0.379037	0	0	0.0135894
ENSMUSG00000088423	"predicted gene	22554 [Source:MGI Symbol;Acc:MGI:5452331]"	36775785	36775931	-1	Gm22554	snoRNA	10	ENSMUSG00000088423	0	0	0	0	0
ENSMUSG00000046463	RIKEN cDNA 5930403N24 gene [Source:MGI Symbol;Acc:MGI:2444171]	37139402	37151315	1	5930403N24Rik	retained_intron	10		ENSMUSG00000046463	0.0512742	0.0191405	0	0	0.00631857
ENSMUSG00000069662	myristoylated alanine rich protein kinase C substrate [Source:MGI Symbol;Acc:MGI:96907]	37133375	37138920	-1	Marcks	protein_coding	10	NM_008538	ENSMUSG00000069662	24.9807	14.8526	0.875057	0.409263	4.19783
ENSMUSG00000077576	"predicted gene	24889 [Source:MGI Symbol;Acc:MGI:5454666]"	38179453	38179584	1	Gm24889	snoRNA	10	ENSMUSG00000077576	0	0	0	0	0
ENSMUSG00000088925	"predicted gene	24297 [Source:MGI Symbol;Acc:MGI:5454074]"	38213359	38213426	1	Gm24297	snoRNA	10	ENSMUSG00000088925	0	0	0	0	0
ENSMUSG00000019777	histone deacetylase 2 [Source:MGI Symbol;Acc:MGI:1097691]	36974544	37001889	1	Hdac2	protein_coding	10	NM_008229	ENSMUSG00000019777	239.978	71.9028	26.1318	22.3479	16.706
ENSMUSG00000019846	"laminin	alpha 4 [Source:MGI Symbol;Acc:MGI:109321]"	38965515	39110188	1	Lama4	protein_coding	10	ENSMUSG00000019846	13.6963	14.3948	0.250297	0.243448	0.00207116
ENSMUSG00000019845	epsilon-tubulin 1 [Source:MGI Symbol;Acc:MGI:1919174]	39134023	39151058	1	Tube1	protein_coding	10	NM_028006	ENSMUSG00000019845	0.163799	0.929345	1.70763	0.570813	0.417756
ENSMUSG00000062074	WNT1 inducible signaling pathway protein 3 [Source:MGI Symbol;Acc:MGI:2685581]	39150971	39163794	-1	Wisp3	protein_coding	10	NM_001127376	ENSMUSG00000062074	0.0445374	0.0697093	0.0287094	0.0192472	0
ENSMUSG00000051736	"family with sequence similarity 229	member B [Source:MGI Symbol;Acc:MGI:1913587]"	39118804	39133914	-1	Fam229b	protein_coding	10	ENSMUSG00000051736	1.03998	0.292439	400.144	461.37	1.62924
ENSMUSG00000039339	RIKEN cDNA 2010001E11 gene [Source:MGI Symbol;Acc:MGI:1919295]	39920382	39926923	-1	2010001E11Rik	protein_coding	10	NM_001163503	ENSMUSG00000039339	0	0.0235174	0.0171622	0.0373307	0.0291128
ENSMUSG00000071335	RIKEN cDNA G630090E17 gene [Source:MGI Symbol;Acc:MGI:3773841]	39946907	39960153	-1	G630090E17Rik	protein_coding	10	NM_001173500	ENSMUSG00000071335	0.38989	0.0546366	0.0231392	0.0315776	0.0734384
ENSMUSG00000038528	cDNA sequence BC021785 [Source:MGI Symbol;Acc:MGI:2446139]	39958061	39986646	-1	BC021785	protein_coding	10	NM_001113388	ENSMUSG00000038528	0	0.0682681	0.0346557	0.00532683	0.123018
ENSMUSG00000038522	expressed sequence AI317395 [Source:MGI Symbol;Acc:MGI:2143575]	40001575	40025268	-1	AI317395	protein_coding	10	NM_144821	ENSMUSG00000038522	0.054309	0.158583	0.144661	0.20453	0.0490786
ENSMUSG00000019838	"solute carrier family 16 (monocarboxylic acid transporters)	member 10 [Source:MGI Symbol;Acc:MGI:1919722]"	40033535	40142254	-1	Slc16a10	protein_coding	10	ENSMUSG00000019838	0.833486	8.11443	0.243298	0.192497	0.171758
ENSMUSG00000077200	"predicted gene	25613 [Source:MGI Symbol;Acc:MGI:5455390]"	40109462	40109590	1	Gm25613	snoRNA	10	ENSMUSG00000077200	0	0	0	0	0
ENSMUSG00000019843	Fyn proto-oncogene [Source:MGI Symbol;Acc:MGI:95602]	39368855	39565381	1	Fyn	protein_coding	10	NM_008054	ENSMUSG00000019843	38.3013	86.6997	1.93618	1.57929	0.998993
ENSMUSG00000085799	predicted gene 6963 [Source:MGI Symbol;Acc:MGI:3647921]	39424618	39424996	-1	Gm6963	processed_pseudogene	10		ENSMUSG00000085799	0	0	0	0	0
ENSMUSG00000087014	predicted gene 16364 [Source:MGI Symbol;Acc:MGI:3840142]	39556071	39558062	-1	Gm16364	antisense	10		ENSMUSG00000087014	1.40516	0.0884287	0.0215108	0.0116974	0.700598
ENSMUSG00000086915	predicted gene 16365 [Source:MGI Symbol;Acc:MGI:3840143]	39558496	39613682	-1	Gm16365	antisense	10		ENSMUSG00000086915	0.0848528	0.473816	0	0.053382	1.37257
ENSMUSG00000019842	TRAF3 interacting protein 2 [Source:MGI Symbol;Acc:MGI:2143599]	39612934	39655307	1	Traf3ip2	protein_coding	10	NM_134000	ENSMUSG00000019842	7.73697	7.10877	0.17767	0.0472718	6.58619
ENSMUSG00000087177	RIKEN cDNA E130307A14 gene [Source:MGI Symbol;Acc:MGI:3036287]	39621412	39732007	-1	E130307A14Rik	processed_transcript	10		ENSMUSG00000087177	2.54894	5.69252	15.2842	18.2875	8.90557
ENSMUSG00000019837	"general transcription factor IIIC	polypeptide 6	alpha [Source:MGI Symbol;Acc:MGI:1914621]"	40249203	40257665	-1	Gtf3c6	protein_coding	ENSMUSG00000019837	114.104	52.6569	18.5915	5.69976	11.9345
ENSMUSG00000065870	U3A small nuclear RNA [Source:MGI Symbol;Acc:MGI:97977]	40258467	40258680	1	Rnu3a	snoRNA	10		ENSMUSG00000065870	11.9593	13.9738	7.76964	164.355	34.0042
ENSMUSG00000038510	ribosome production factor 2 homolog (S. cerevisiae) [Source:MGI Symbol;Acc:MGI:1914489]	40223246	40247036	-1	Rpf2	protein_coding	10	NM_001042556	ENSMUSG00000038510	19.5221	19.5156	8.59344	21.465	2.34878
ENSMUSG00000075232	S-adenosylmethionine decarboxylase 1 [Source:MGI Symbol;Acc:MGI:88004]	40287458	40302188	-1	Amd1	protein_coding	10	NM_009665	ENSMUSG00000075232	36.5232	78.3749	29.6965	7.73571	24.3586
ENSMUSG00000019841	"REV3-like	catalytic subunit of DNA polymerase zeta RAD54 like (S. cerevisiae) [Source:MGI Symbol;Acc:MGI:1337131]"	39732118	39875211	1	Rev3l	nonsense_mediated_decay	10	ENSMUSG00000019841	1.00501	9.9943	3.03733	8.7908	3.61077
ENSMUSG00000080384	"predicted gene	22105 [Source:MGI Symbol;Acc:MGI:5451882]"	39749317	39749432	1	Gm22105	snRNA	10	ENSMUSG00000080384	0	0	0	0	0
ENSMUSG00000081608	predicted gene 16210 [Source:MGI Symbol;Acc:MGI:3802077]	39752259	39752868	-1	Gm16210	processed_pseudogene	10		ENSMUSG00000081608	0.0222172	0.0304099	0.059179	0	0
ENSMUSG00000038491	"cyclin-dependent kinase 19	opposite strand [Source:MGI Symbol;Acc:MGI:1914837]"	40348508	40350103	-1	Cdk19os	antisense	10	ENSMUSG00000038491	0.110002	0.047993	26.3752	31.6473	1.35893
ENSMUSG00000038481	cyclin-dependent kinase 19 [Source:MGI Symbol;Acc:MGI:1925584]	40349308	40483818	1	Cdk19	protein_coding	10	NM_001291817	ENSMUSG00000038481	1.53191	9.13496	9.25527	6.41257	3.535
ENSMUSG00000045555	methyltransferase like 24 [Source:MGI Symbol;Acc:MGI:3045338]	40683282	40811083	1	Mettl24	protein_coding	10	NM_177793	ENSMUSG00000045555	0.108074	0.129436	0.00899602	0	0.00915616
ENSMUSG00000063428	D-aspartate oxidase [Source:MGI Symbol;Acc:MGI:1925528]	40630011	40649931	1	Ddo	protein_coding	10	NM_027442	ENSMUSG00000063428	0.147787	0.402403	0.371214	1.87373	0.014366
ENSMUSG00000038446	cell division cycle 40 [Source:MGI Symbol;Acc:MGI:1918963]	40831626	40883143	-1	Cdc40	protein_coding	10	NM_027879	ENSMUSG00000038446	8.13795	17.1128	5.06519	3.43686	6.88889
ENSMUSG00000089186	"predicted gene	22948 [Source:MGI Symbol;Acc:MGI:5452725]"	40875640	40875882	-1	Gm22948	misc_RNA	10	ENSMUSG00000089186	0	0	0	0	0
ENSMUSG00000019831	"WAS protein family	member 1 [Source:MGI Symbol;Acc:MGI:1890563]"	40883475	40938570	1	Wasf1	protein_coding	10	ENSMUSG00000019831	2.29601	10.6194	2.2416	5.58388	0.372073
ENSMUSG00000046922	G protein-coupled receptor 6 [Source:MGI Symbol;Acc:MGI:2155249]	41069989	41072285	-1	Gpr6	protein_coding	10	NM_199058	ENSMUSG00000046922	0	0	0.0151762	0.057769	0
ENSMUSG00000038417	FIG4 homolog (S. cerevisiae) [Source:MGI Symbol;Acc:MGI:2143585]	41188172	41303241	-1	Fig4	protein_coding	10	NM_133999	ENSMUSG00000038417	5.65323	2.51402	3.51179	3.49792	2.55703
ENSMUSG00000019834	"solute carrier family 22 (organic cation transporter)	member 16 [Source:MGI Symbol;Acc:MGI:1918090]"	40570336	40604132	1	Slc22a16	protein_coding	10	ENSMUSG00000019834	0.0218712	0.0419104	205.323	147.62	0.319524
ENSMUSG00000019823	"microtubule associated monooxygenase	calponin and LIM domain containing 1 [Source:MGI Symbol;Acc:MGI:2385847]"	41476314	41487032	1	Mical1	protein_coding	10	ENSMUSG00000019823	16.7839	5.47765	0.0330831	0.0501863	0.27935
ENSMUSG00000019826	zinc finger and BTB domain containing 24 [Source:MGI Symbol;Acc:MGI:3039618]	41450396	41465571	1	Zbtb24	protein_coding	10	NM_153398	ENSMUSG00000019826	4.64866	3.63775	3.64545	1.45942	2.56899
ENSMUSG00000091415	adenylate kinase 9 [Source:MGI Symbol;Acc:MGI:2685080]	41303980	41434534	1	Ak9	protein_coding	10		ENSMUSG00000091415	0	1.26881	34.1337	18.1242	0.0218912
ENSMUSG00000019822	"sphingomyelin phosphodiesterase 2	neutral [Source:MGI Symbol;Acc:MGI:1278330]"	41485642	41490369	-1	Smpd2	retained_intron	10	ENSMUSG00000019822	8.50662	9.32181	1.47478	5.07145	6.70693
ENSMUSG00000078451	peptidylprolyl isomerase (cyclophilin)-like 6 [Source:MGI Symbol;Acc:MGI:1920325]	41490439	41514284	1	Ppil6	protein_coding	10	NM_028430	ENSMUSG00000078451	0.638248	3.05682	12.2755	42.616	0.245002
ENSMUSG00000019818	CD164 antigen [Source:MGI Symbol;Acc:MGI:1859568]	41519414	41531048	1	Cd164	protein_coding	10	NM_016898	ENSMUSG00000019818	57.9656	52.6397	58.2716	35.8012	24.7762
ENSMUSG00000075225	coiled-coil domain containing 162 [Source:MGI Symbol;Acc:MGI:1923223]	41538846	41709300	-1	Ccdc162	processed_transcript	10		ENSMUSG00000075225	0.0554397	0.332372	0.117178	0.112124	0.290949
ENSMUSG00000090708	predicted gene 17196 [Source:MGI Symbol;Acc:MGI:4938023]	41553762	41556552	1	Gm17196	antisense	10		ENSMUSG00000090708	0	0	0	0	0
ENSMUSG00000091370	RIKEN cDNA 5730435O14 gene [Source:MGI Symbol;Acc:MGI:1917788]	41568016	41576476	1	5730435O14Rik	antisense	10		ENSMUSG00000091370	0.0228135	0.063162	0	0	0
ENSMUSG00000038332	sestrin 1 [Source:MGI Symbol;Acc:MGI:2155278]	41810574	41908424	1	Sesn1	protein_coding	10	NM_001162908	ENSMUSG00000038332	6.94546	7.30945	4.22965	2.05723	2.4394
ENSMUSG00000019813	centrosomal protein 57-like 1 [Source:MGI Symbol;Acc:MGI:1915511]	41718840	41809871	-1	Cep57l1	protein_coding	10	NM_029132	ENSMUSG00000019813	2.93477	1.62032	34.3867	74.1965	2.88301
ENSMUSG00000085666	predicted pseudogene 9855 [Source:MGI Symbol;Acc:MGI:3704357]	42054113	42055306	-1	Gm9855	processed_pseudogene	10		ENSMUSG00000085666	7.89817	33.4309	0.813744	0.921564	6.92816
ENSMUSG00000038302	lactation elevated 1 [Source:MGI Symbol;Acc:MGI:2148801]	42312585	42478565	-1	Lace1	protein_coding	10	NM_145743	ENSMUSG00000038302	2.39792	1.12956	2.26043	0.880799	2.64711
ENSMUSG00000081873	predicted gene 15197 [Source:MGI Symbol;Acc:MGI:3708123]	42330786	42331263	-1	Gm15197	processed_pseudogene	10		ENSMUSG00000081873	0	0	0	0	0
ENSMUSG00000083429	predicted gene 15198 [Source:MGI Symbol;Acc:MGI:3705463]	42435889	42436065	1	Gm15198	processed_pseudogene	10		ENSMUSG00000083429	128.693	37.8888	10.9953	8.44118	5.92467
ENSMUSG00000088165	"predicted gene	23533 [Source:MGI Symbol;Acc:MGI:5453310]"	42309775	42310019	1	Gm23533	misc_RNA	10	ENSMUSG00000088165	0	0	0	0	0
ENSMUSG00000087891	"predicted gene	25277 [Source:MGI Symbol;Acc:MGI:5455054]"	42493423	42493746	-1	Gm25277	misc_RNA	10	ENSMUSG00000087891	0	0	0	0	0
ENSMUSG00000071324	armadillo repeat containing 2 [Source:MGI Symbol;Acc:MGI:1916449]	41914990	42018442	-1	Armc2	protein_coding	10		ENSMUSG00000071324	0.0231468	0.276081	15.1758	19.4994	0.0913806
ENSMUSG00000048756	forkhead box O3 [Source:MGI Symbol;Acc:MGI:1890081]	42181841	42276755	-1	Foxo3	protein_coding	10		ENSMUSG00000048756	6.09118	10.8134	0.926885	0.927207	6.52999
ENSMUSG00000038280	osteopetrosis associated transmembrane protein 1 [Source:MGI Symbol;Acc:MGI:2655574]	42583822	42702459	1	Ostm1	processed_transcript	10		ENSMUSG00000038280	25.2696	6.25769	1.69923	0.567082	8.71082
ENSMUSG00000086434	predicted gene 15200 [Source:MGI Symbol;Acc:MGI:3705136]	42698036	42698518	-1	Gm15200	antisense	10		ENSMUSG00000086434	0	0	0	0	0
ENSMUSG00000019803	"nuclear receptor subfamily 2	group E	member 1 [Source:MGI Symbol;Acc:MGI:1100526]"	42561963	42583632	-1	Nr2e1	protein_coding	ENSMUSG00000019803	0	0.32294	0.0207885	0.0125982	0
[truncated: 30,104 more rows]
