# Supplementary material for: GnT1IP-L specifically inhibits MGAT1 in the Golgi via its luminal domain
Source: eLife. 2015 Sep 15;4:e08916. doi: 10.7554/eLife.08916 (PMC4572887; doi:10.7554/eLife.08916)
Supplement: Figure 10—source data 1. — The R code files import the data files and exactly reproduce Figure 10. The data file contains the log2-transformed expression values for MGAT4D and MGAT1 for sample replicates of different spermatogenic arrest states, as described in Spiess et al. (Hum Reprod 22, 2936–2946, 2007). DOI: http://dx.doi.org/10.7554/eLife.08916.019 [file elife08916s005.csv]

	ProbeSet	Gene	Abb	RefSeq	UniGene	Entrez	Chromosomal	S10_1	S10_2	S10_3	S10_4	S10_5	S10_6	S10_7	S10_8	S8_1	S8_2	S8_3	S8_5	S8_6	S7_1	S7_2	S7_3	S5_1	S5_4	S5_5	S5_6	S5_7	S3.2_1	S3.2_2	S3.2_3	S2_2	S2_3	S2_6	S2_7	S2_8	S1_1
1	1569995_at	similar to RIKEN cDNA 4933434I20	MGAT4	BC041818	Hs.632585	152586	chr4q31.1	5.061882085	5.162667943	5.368445169	5.154161507	5.082318097	5.013583187	5.022995297	4.145074918	4.797513579	4.708727627	3.470951328	3.66975799	4.48867598	4.857261118	5.004555311	3.606646928	2.839641886	2.671192273	2.536580879	3.458438883	2.752467346	2.869013873	3.012740534	3.104110656	2.851778147	2.880246298	3.330141079	2.973840158	2.735732998	2.392356802
2	201126_s_at	mannosyl (alpha-1,3-)-glycoprotein beta-1,2-N-acetylglucosaminyltransferase	MGAT1	NM_002406	Hs.519818	4245	chr5q35	6.856629846	6.741497176	6.862035493	6.838461036	7.056082065	6.648031662	6.943361002	7.111975962	7.210183816	6.849039635	7.164800446	7.35488589	6.968563394	7.30159407	7.210823579	7.602624366	7.273684527	7.426815012	7.706031181	7.062903842	7.466823951	7.273428745	7.573509458	7.850575516	7.416346023	7.493934684	7.411800561	7.375136752	7.336102967	7.995807534
