# Supplementary material for: GnT1IP-L specifically inhibits MGAT1 in the Golgi via its luminal domain
Source: eLife. 2015 Sep 15;4:e08916. doi: 10.7554/eLife.08916 (PMC4572887; doi:10.7554/eLife.08916)
Supplement: Source code 1. — Glycosyltransferase assay data for CHO cells expressing HA-GnT1IP-L. DOI: http://dx.doi.org/10.7554/eLife.08916.020 [file elife08916s006.xlsx]

## Sheet: Sheet1
Expt. No.		B4GALT1			MGAT1			MGAT2			MGAT5
		cpm-bg	nmol/mg/hr		cpm-bg	nmol/mg/hr		cpm-bg	nmol/mg/hr		cpm-bg	nmol/mg/hr
				Ave			Ave			Ave			Ave
GT378	CHO	24762	12.4	11	5486	8.3	5.5	558	0.33	0.42	795	0.185	Not included in Table 2
		19201	9.6		1774	2.7		859	0.5		32	0.007
	CHO/HA-	18977	12.2	13.2	550	1.1	1.3	906	0.68	0.61	46	0.014	Not included in Table 2
	GnT1IP-L	22256	14.3		762	1.5		713	0.54		79	0.024
GT381	CHO	22544	13.3	11.2	3028	3.1	3.9	ND			352	0.378	0.346
		18174	10.7		4686	4.8					291	0.313
	CHO/HA-	19432	11.5	11.6	1048	1.1	0.95	ND			378	0.406	0.412
	GnT1iP-L	19575	11.6		768	0.8					388	0.417
New cell extracts
GT382	CHO	50599	25.3	23.8	3236	3.05	3.15	623	0.356	0.399	560	0.498	0.477
		44980	22.3		3532	3.3		773	0.442		512	0.455
	CHO/HA-	20378	10.7	9.7	862	0.9	0.85	281	0.192	0.159	226	0.24	0.24
	GnT1IP-L	17078	8.6		708	0.8		184	0.126		56	0.059	Bad replicate
ND, not determined
